# Supplementary material for: Abnormalities in Gut Microbiota and Metabolism in Patients With Chronic Spontaneous Urticaria
Source: Front Immunol. 2021 Oct 15;12:691304. doi: 10.3389/fimmu.2021.691304 (PMC8554312; doi:10.3389/fimmu.2021.691304)
Supplement: Supplementary Table 1 — Comparison of α-diversities between patients with CSU and HCs. [file DataSheet_1.xlsx]

## Sheet: Table 1 α-diversities
Alpha Diversity (16S data)
Parameters	p-value	q-value
Chao 1	0.329103	0.329103
Evenness	0.372217	0.372217
Observed OTUs	0.303076	0.303076
Shannon	0.377494	0.377494
Simpson	0.382817	0.382817
Faith-PD	0.517513	0.517513

## Sheet: Table 2  β-diversity
			Comparison of β-diversities between patients with CSU and HCs
	Subject ID1	SubjectID2	Group1	Group2	Distance
0	SampleK10	SampleK1	A	A	0.982379
1	SampleK11	SampleK1	A	A	0.927273
2	SampleK11	SampleK10	A	A	0.972332
3	SampleK12	SampleK1	A	A	0.922018
4	SampleK12	SampleK10	A	A	0.95288
5	SampleK12	SampleK11	A	A	0.904564
6	SampleK13	SampleK1	A	A	0.944238
7	SampleK13	SampleK10	A	A	0.966805
8	SampleK13	SampleK11	A	A	0.83209
9	SampleK13	SampleK12	A	A	0.855204
10	SampleK14	SampleK1	A	A	0.923423
11	SampleK14	SampleK10	A	A	0.990099
12	SampleK14	SampleK11	A	A	0.91498
13	SampleK14	SampleK12	A	A	0.933333
14	SampleK14	SampleK13	A	A	0.911017
15	SampleK15	SampleK1	A	A	0.904545
16	SampleK15	SampleK10	A	A	0.985222
17	SampleK15	SampleK11	A	A	0.924303
18	SampleK15	SampleK12	A	A	0.911917
19	SampleK15	SampleK13	A	A	0.916318
20	SampleK15	SampleK14	A	A	0.935323
21	SampleK16	SampleK1	A	A	0.951128
22	SampleK16	SampleK10	A	A	0.983333
23	SampleK16	SampleK11	A	A	0.907801
24	SampleK16	SampleK12	A	A	0.957983
25	SampleK16	SampleK13	A	A	0.92
26	SampleK16	SampleK14	A	A	0.967213
27	SampleK16	SampleK15	A	A	0.91453
28	SampleK17	SampleK1	A	A	0.933333
29	SampleK17	SampleK10	A	A	0.963115
30	SampleK17	SampleK11	A	A	0.812734
31	SampleK17	SampleK12	A	[M-H]-	0.887446
32	SampleK17	SampleK13	A	A	0.845283
33	SampleK17	SampleK14	A	A	0.9125
34	SampleK17	SampleK15	A	A	0.917695
35	SampleK17	SampleK16	A	A	0.889299
36	SampleK18	SampleK1	A	A	0.853535
37	SampleK18	SampleK10	A	A	0.967742
38	SampleK18	SampleK11	A	A	0.886957
39	SampleK18	SampleK12	A	A	0.928962
40	SampleK18	SampleK13	A	A	0.870968
41	SampleK18	SampleK14	A	A	0.913043
42	SampleK18	SampleK15	A	A	0.942408
43	SampleK18	SampleK16	A	A	0.933333
44	SampleK18	SampleK17	A	A	0.857798
45	SampleK19	SampleK1	A	A	0.933086
46	SampleK19	SampleK10	A	A	0.983871
47	SampleK19	SampleK11	A	A	0.867384
48	SampleK19	SampleK12	A	A	0.92437
49	SampleK19	SampleK13	A	A	0.886861
50	SampleK19	SampleK14	A	A	0.938776
51	SampleK19	SampleK15	A	A	0.903766
52	SampleK19	SampleK16	A	A	0.897059
53	SampleK19	SampleK17	A	A	0.900356
54	SampleK19	SampleK18	A	A	0.912281
55	SampleK2	SampleK1	A	A	0.893617
56	SampleK2	SampleK10	A	A	0.97786
57	SampleK2	SampleK11	A	A	0.832192
58	SampleK2	SampleK12	A	A	0.857724
59	SampleK2	SampleK13	A	A	0.817204
60	SampleK2	SampleK14	A	A	0.928571
61	SampleK2	SampleK15	A	A	0.908745
62	SampleK2	SampleK16	A	A	0.909396
63	SampleK2	SampleK17	A	A	0.807143
64	SampleK2	SampleK18	A	A	0.838298
65	SampleK2	SampleK19	A	A	0.863481
66	SampleK20	SampleK1	A	A	0.951691
67	SampleK20	SampleK10	A	A	0.947977
68	SampleK20	SampleK11	A	A	0.939655
69	SampleK20	SampleK12	A	A	0.955056
70	SampleK20	SampleK13	A	A	0.941441
71	SampleK20	SampleK14	A	A	0.961749
72	SampleK20	SampleK15	A	A	0.921348
73	SampleK20	SampleK16	A	A	0.940092
74	SampleK20	SampleK17	A	A	0.965368
75	SampleK20	SampleK18	A	A	0.971098
76	SampleK20	SampleK19	A	A	0.927928
77	SampleK20	SampleK2	A	A	0.935223
78	SampleK3	SampleK1	A	A	0.866379
79	SampleK3	SampleK10	A	A	0.977578
80	SampleK3	SampleK11	A	A	0.872587
81	SampleK3	SampleK12	A	A	0.851485
82	SampleK3	SampleK13	A	A	0.819328
83	SampleK3	SampleK14	A	A	0.927273
84	SampleK3	SampleK15	A	A	0.918182
85	SampleK3	SampleK16	A	A	0.891566
86	SampleK3	SampleK17	A	A	0.86
87	SampleK3	SampleK18	A	A	0.827225
88	SampleK3	SampleK19	A	A	0.899225
89	SampleK3	SampleK2	A	A	0.820611
90	SampleK3	SampleK20	A	A	0.924623
91	SampleK31	SampleK1	A	A	0.943609
92	SampleK31	SampleK10	A	A	0.939655
93	SampleK31	SampleK11	A	A	0.860294
94	SampleK31	SampleK12	A	A	0.931624
95	SampleK31	SampleK13	A	A	0.871698
96	SampleK31	SampleK14	A	A	0.959016
97	SampleK31	SampleK15	A	A	0.92437
98	SampleK31	SampleK16	A	A	0.911111
99	SampleK31	SampleK17	A	A	0.913978
100	SampleK31	SampleK18	A	A	0.889908
101	SampleK31	SampleK19	A	A	0.856061
102	SampleK31	SampleK2	A	A	0.860627
103	SampleK31	SampleK20	A	A	0.915888
104	SampleK31	SampleK3	A	A	0.905512
105	SampleK32	SampleK1	A	A	0.908714
106	SampleK32	SampleK10	A	A	0.944444
107	SampleK32	SampleK11	A	A	0.84585
108	SampleK32	SampleK12	A	A	0.925926
109	SampleK32	SampleK13	A	A	0.884921
110	SampleK32	SampleK14	A	A	0.922374
111	SampleK32	SampleK15	A	A	0.918182
112	SampleK32	SampleK16	A	A	0.891566
113	SampleK32	SampleK17	A	A	0.846154
114	SampleK32	SampleK18	A	A	0.857143
115	SampleK32	SampleK19	A	A	0.859438
116	SampleK32	SampleK2	A	A	0.872263
117	SampleK32	SampleK20	A	A	0.902564
118	SampleK32	SampleK3	A	A	0.87931
119	SampleK32	SampleK31	A	A	0.841667
120	SampleK33	SampleK1	A	A	0.883534
121	SampleK33	SampleK10	A	A	0.938865
122	SampleK33	SampleK11	A	A	0.871324
123	SampleK33	SampleK12	A	A	0.840376
124	SampleK33	SampleK13	A	A	0.887218
125	SampleK33	SampleK14	A	A	0.91342
126	SampleK33	SampleK15	A	A	0.895197
127	SampleK33	SampleK16	A	A	0.922222
128	SampleK33	SampleK17	A	A	0.859316
129	SampleK33	SampleK18	A	A	0.893519
130	SampleK33	SampleK19	A	A	0.892593
131	SampleK33	SampleK2	A	A	0.834532
132	SampleK33	SampleK20	A	A	0.904306
133	SampleK33	SampleK3	A	A	0.868313
134	SampleK33	SampleK31	A	A	0.864341
135	SampleK33	SampleK32	A	A	0.858921
136	SampleK34	SampleK1	A	A	0.922078
137	SampleK34	SampleK10	A	A	0.961165
138	SampleK34	SampleK11	A	A	0.855967
139	SampleK34	SampleK12	A	A	0.882051
140	SampleK34	SampleK13	A	A	0.808036
141	SampleK34	SampleK14	A	A	0.917073
142	SampleK34	SampleK15	A	A	0.896552
143	SampleK34	SampleK16	A	A	0.912863
144	SampleK34	SampleK17	A	A	0.851695
145	SampleK34	SampleK18	A	A	0.852459
146	SampleK34	SampleK19	A	A	0.879668
147	SampleK34	SampleK2	A	A	0.82
148	SampleK34	SampleK20	A	A	0.913043
149	SampleK34	SampleK3	A	A	0.828571
150	SampleK34	SampleK31	A	A	0.881356
151	SampleK34	SampleK32	A	A	0.84507
152	SampleK34	SampleK33	A	A	0.819005
153	SampleK35	SampleK1	A	A	0.906542
154	SampleK35	SampleK10	A	A	0.935829
155	SampleK35	SampleK11	A	A	0.908714
156	SampleK35	SampleK12	A	A	0.853107
157	SampleK35	SampleK13	A	A	0.833333
158	SampleK35	SampleK14	A	A	0.943878
159	SampleK35	SampleK15	A	A	0.911458
160	SampleK35	SampleK16	A	A	0.962185
161	SampleK35	SampleK17	A	A	0.862222
162	SampleK35	SampleK18	A	A	0.866279
163	SampleK35	SampleK19	A	A	0.919492
164	SampleK35	SampleK2	A	A	0.813559
165	SampleK35	SampleK20	A	A	0.977901
166	SampleK35	SampleK3	A	A	0.867647
167	SampleK35	SampleK31	A	A	0.922078
168	SampleK35	SampleK32	A	A	0.873171
169	SampleK35	SampleK33	A	A	0.834123
170	SampleK35	SampleK34	A	A	0.851852
171	SampleK36	SampleK1	A	A	0.919786
172	SampleK36	SampleK10	A	A	0.969136
173	SampleK36	SampleK11	A	A	0.873171
174	SampleK36	SampleK12	A	A	0.896774
175	SampleK36	SampleK13	A	A	0.883249
176	SampleK36	SampleK14	A	A	0.90625
177	SampleK36	SampleK15	A	A	0.94012
178	SampleK36	SampleK16	A	A	0.95122
179	SampleK36	SampleK17	A	A	0.857143
180	SampleK36	SampleK18	A	A	0.843972
181	SampleK36	SampleK19	A	A	0.938095
182	SampleK36	SampleK2	A	A	0.887892
183	SampleK36	SampleK20	A	A	0.986755
184	SampleK36	SampleK3	A	A	0.894444
185	SampleK36	SampleK31	A	A	0.920398
186	SampleK36	SampleK32	A	A	0.882022
187	SampleK36	SampleK33	A	A	0.873684
188	SampleK36	SampleK34	A	A	0.911765
189	SampleK36	SampleK35	A	A	0.874172
190	SampleK4	SampleK1	A	A	0.955102
191	SampleK4	SampleK10	A	A	0.957547
192	SampleK4	SampleK11	A	A	0.891051
193	SampleK4	SampleK12	A	A	0.923445
194	SampleK4	SampleK13	A	A	0.877049
195	SampleK4	SampleK14	A	A	0.929907
196	SampleK4	SampleK15	A	A	0.940367
197	SampleK4	SampleK16	A	A	0.893004
198	SampleK4	SampleK17	A	A	0.865306
199	SampleK4	SampleK18	A	A	0.887179
200	SampleK4	SampleK19	A	A	0.917969
201	SampleK4	SampleK2	A	A	0.868914
202	SampleK4	SampleK20	A	A	0.938462
203	SampleK4	SampleK3	A	A	0.904762
204	SampleK4	SampleK31	A	A	0.916
205	SampleK4	SampleK32	A	A	0.923404
206	SampleK4	SampleK33	A	A	0.932271
207	SampleK4	SampleK34	A	A	0.893519
208	SampleK4	SampleK35	A	A	0.912621
209	SampleK4	SampleK36	A	A	0.921348
210	SampleK46	SampleK1	A	A	0.922449
211	SampleK46	SampleK10	A	A	0.949541
212	SampleK46	SampleK11	A	A	0.864341
213	SampleK46	SampleK12	A	A	0.926267
214	SampleK46	SampleK13	A	A	0.898438
215	SampleK46	SampleK14	A	A	0.941964
216	SampleK46	SampleK15	A	A	0.937778
217	SampleK46	SampleK16	A	A	0.938697
218	SampleK46	SampleK17	A	A	0.904215
219	SampleK46	SampleK18	A	A	0.880597
220	SampleK46	SampleK19	A	A	0.924528
221	SampleK46	SampleK2	A	A	0.908451
222	SampleK46	SampleK20	A	A	0.985849
223	SampleK46	SampleK3	A	A	0.894068
224	SampleK46	SampleK31	A	A	0.901575
225	SampleK46	SampleK32	A	A	0.889362
226	SampleK46	SampleK33	A	A	0.900398
227	SampleK46	SampleK34	A	A	0.892377
228	SampleK46	SampleK35	A	A	0.868293
229	SampleK46	SampleK36	A	A	0.882682
230	SampleK46	SampleK4	A	A	0.923729
231	SampleK47	SampleK1	A	A	0.847458
232	SampleK47	SampleK10	A	A	0.951327
233	SampleK47	SampleK11	A	A	0.851145
234	SampleK47	SampleK12	A	A	0.889401
235	SampleK47	SampleK13	A	A	0.835341
236	SampleK47	SampleK14	A	A	0.939394
237	SampleK47	SampleK15	A	A	0.916667
238	SampleK47	SampleK16	A	A	0.891051
239	SampleK47	SampleK17	A	A	0.84252
240	SampleK47	SampleK18	A	A	0.868932
241	SampleK47	SampleK19	A	A	0.855469
242	SampleK47	SampleK2	A	A	0.808989
243	SampleK47	SampleK20	A	A	0.933014
244	SampleK47	SampleK3	A	A	0.788288
245	SampleK47	SampleK31	A	A	0.838057
246	SampleK47	SampleK32	A	A	0.835498
247	SampleK47	SampleK33	A	A	0.850202
248	SampleK47	SampleK34	A	A	0.856502
249	SampleK47	SampleK35	A	A	0.857143
250	SampleK47	SampleK36	A	A	0.905263
251	SampleK47	SampleK4	A	A	0.921811
252	SampleK47	SampleK46	A	A	0.879668
253	SampleK48	SampleK1	A	A	0.922535
254	SampleK48	SampleK10	A	A	0.924603
255	SampleK48	SampleK11	A	A	0.85274
256	SampleK48	SampleK12	A	A	0.917323
257	SampleK48	SampleK13	A	A	0.875
258	SampleK48	SampleK14	A	A	0.910156
259	SampleK48	SampleK15	A	A	0.876
260	SampleK48	SampleK16	A	A	0.918644
261	SampleK48	SampleK17	A	A	0.884354
262	SampleK48	SampleK18	A	A	0.910204
263	SampleK48	SampleK19	A	A	0.89527
264	SampleK48	SampleK2	A	A	0.857143
265	SampleK48	SampleK20	A	A	0.924686
266	SampleK48	SampleK3	A	A	0.873606
267	SampleK48	SampleK31	A	A	0.904437
268	SampleK48	SampleK32	A	A	0.877778
269	SampleK48	SampleK33	A	A	0.847826
270	SampleK48	SampleK34	A	A	0.853175
271	SampleK48	SampleK35	A	A	0.877049
272	SampleK48	SampleK36	A	A	0.90991
273	SampleK48	SampleK4	A	A	0.911765
274	SampleK48	SampleK46	A	A	0.898551
275	SampleK48	SampleK47	A	A	0.873646
276	SampleK49	SampleK1	A	A	0.925373
277	SampleK49	SampleK10	A	A	0.963115
278	SampleK49	SampleK11	A	A	0.821561
279	SampleK49	SampleK12	A	A	0.831818
280	SampleK49	SampleK13	A	A	0.832061
281	SampleK49	SampleK14	A	A	0.925926
282	SampleK49	SampleK15	A	A	0.908714
283	SampleK49	SampleK16	A	A	0.905455
284	SampleK49	SampleK17	A	A	0.843284
285	SampleK49	SampleK18	A	A	0.89823
286	SampleK49	SampleK19	A	A	0.859779
287	SampleK49	SampleK2	A	A	0.772059
288	SampleK49	SampleK20	A	A	0.937778
289	SampleK49	SampleK3	A	A	0.822314
290	SampleK49	SampleK31	A	A	0.847909
291	SampleK49	SampleK32	A	A	0.846154
292	SampleK49	SampleK33	A	A	0.867925
293	SampleK49	SampleK34	A	A	0.846809
294	SampleK49	SampleK35	A	A	0.867257
295	SampleK49	SampleK36	A	A	0.868687
296	SampleK49	SampleK4	A	A	0.922481
297	SampleK49	SampleK46	A	A	0.912548
298	SampleK49	SampleK47	A	A	0.804878
299	SampleK49	SampleK48	A	A	0.90301
300	SampleK5	SampleK1	A	A	0.902527
301	SampleK5	SampleK10	A	A	0.953307
302	SampleK5	SampleK11	A	A	0.867347
303	SampleK5	SampleK12	A	A	0.903614
304	SampleK5	SampleK13	A	A	0.816176
305	SampleK5	SampleK14	A	A	0.900794
306	SampleK5	SampleK15	A	A	0.918605
307	SampleK5	SampleK16	A	A	0.921769
308	SampleK5	SampleK17	A	A	0.852113
309	SampleK5	SampleK18	A	A	0.827434
310	SampleK5	SampleK19	A	A	0.886986
311	SampleK5	SampleK2	A	A	0.817568
312	SampleK5	SampleK20	A	A	0.941909
313	SampleK5	SampleK3	A	A	0.859848
314	SampleK5	SampleK31	A	A	0.872792
315	SampleK5	SampleK32	A	A	0.819608
316	SampleK5	SampleK33	A	A	0.81203
317	SampleK5	SampleK34	A	A	0.82377
318	SampleK5	SampleK35	A	A	0.861925
319	SampleK5	SampleK36	A	A	0.857143
320	SampleK5	SampleK4	A	A	0.915129
321	SampleK5	SampleK46	A	A	0.881481
322	SampleK5	SampleK47	A	A	0.812261
323	SampleK5	SampleK48	A	A	0.817869
324	SampleK5	SampleK49	A	A	0.868056
325	SampleK50	SampleK1	A	A	0.935374
326	SampleK50	SampleK10	A	A	0.97417
327	SampleK50	SampleK11	A	A	0.893204
328	SampleK50	SampleK12	A	A	0.885375
329	SampleK50	SampleK13	A	A	0.87415
330	SampleK50	SampleK14	A	A	0.932836
331	SampleK50	SampleK15	A	A	0.941176
332	SampleK50	SampleK16	A	A	0.927632
333	SampleK50	SampleK17	A	A	0.894389
334	SampleK50	SampleK18	A	A	0.908367
335	SampleK50	SampleK19	A	A	0.949686
336	SampleK50	SampleK2	A	A	0.908815
337	SampleK50	SampleK20	A	A	0.980695
338	SampleK50	SampleK3	A	A	0.945578
339	SampleK50	SampleK31	A	A	0.899329
340	SampleK50	SampleK32	A	A	0.923611
341	SampleK50	SampleK33	A	A	0.927393
342	SampleK50	SampleK34	A	A	0.919708
343	SampleK50	SampleK35	A	A	0.919231
344	SampleK50	SampleK36	A	A	0.89823
345	SampleK50	SampleK4	A	A	0.898182
346	SampleK50	SampleK46	A	A	0.90106
347	SampleK50	SampleK47	A	A	0.914966
348	SampleK50	SampleK48	A	A	0.879365
349	SampleK50	SampleK49	A	A	0.894389
350	SampleK50	SampleK5	A	A	0.856678
351	SampleK51	SampleK1	A	A	0.892361
352	SampleK51	SampleK10	A	A	0.967273
353	SampleK51	SampleK11	A	A	0.859016
354	SampleK51	SampleK12	A	A	0.875
355	SampleK51	SampleK13	A	A	0.821678
356	SampleK51	SampleK14	A	A	0.898113
357	SampleK51	SampleK15	A	A	0.919118
358	SampleK51	SampleK16	A	A	0.907895
359	SampleK51	SampleK17	A	A	0.844068
360	SampleK51	SampleK18	A	A	0.842975
361	SampleK51	SampleK19	A	A	0.903226
362	SampleK51	SampleK2	A	A	0.830128
363	SampleK51	SampleK20	A	A	0.945312
364	SampleK51	SampleK3	A	A	0.859206
365	SampleK51	SampleK31	A	A	0.875421
366	SampleK51	SampleK32	A	A	0.855072
367	SampleK51	SampleK33	A	A	0.809353
368	SampleK51	SampleK34	A	A	0.860377
369	SampleK51	SampleK35	A	A	0.865613
370	SampleK51	SampleK36	A	A	0.840909
371	SampleK51	SampleK4	A	A	0.915789
372	SampleK51	SampleK46	A	A	0.883803
373	SampleK51	SampleK47	A	A	0.830935
374	SampleK51	SampleK48	A	A	0.863924
375	SampleK51	SampleK49	A	A	0.840136
376	SampleK51	SampleK5	A	A	0.751748
377	SampleK51	SampleK50	A	A	0.852665
378	SampleK52	SampleK1	A	A	0.945946
379	SampleK52	SampleK10	A	A	0.894444
380	SampleK52	SampleK11	A	A	0.871245
381	SampleK52	SampleK12	A	A	0.908602
382	SampleK52	SampleK13	A	A	0.869955
383	SampleK52	SampleK14	A	A	0.938462
384	SampleK52	SampleK15	A	A	0.911458
385	SampleK52	SampleK16	A	A	0.921397
386	SampleK52	SampleK17	A	A	0.877193
387	SampleK52	SampleK18	A	A	0.892045
388	SampleK52	SampleK19	A	A	0.886463
389	SampleK52	SampleK2	A	A	0.897638
390	SampleK52	SampleK20	A	A	0.865031
391	SampleK52	SampleK3	A	A	0.867647
392	SampleK52	SampleK31	A	A	0.878378
393	SampleK52	SampleK32	A	A	0.815385
394	SampleK52	SampleK33	A	A	0.817308
395	SampleK52	SampleK34	A	A	0.827027
396	SampleK52	SampleK35	A	A	0.852273
397	SampleK52	SampleK36	A	A	0.881579
398	SampleK52	SampleK4	A	A	0.92823
399	SampleK52	SampleK46	A	A	0.90566
400	SampleK52	SampleK47	A	A	0.857143
401	SampleK52	SampleK48	A	A	0.803493
402	SampleK52	SampleK49	A	A	0.83105
403	SampleK52	SampleK5	A	A	0.842553
404	SampleK52	SampleK50	A	A	0.919231
405	SampleK52	SampleK51	A	A	0.842742
406	SampleK53	SampleK1	A	A	0.96831
407	SampleK53	SampleK10	A	A	0.902128
408	SampleK53	SampleK11	A	A	0.944262
409	SampleK53	SampleK12	A	A	0.908333
410	SampleK53	SampleK13	A	A	0.931271
411	SampleK53	SampleK14	A	A	0.927419
412	SampleK53	SampleK15	A	A	0.988679
413	SampleK53	SampleK16	A	A	0.962712
414	SampleK53	SampleK17	A	A	0.921233
415	SampleK53	SampleK18	A	A	0.950413
416	SampleK53	SampleK19	A	A	0.939189
417	SampleK53	SampleK2	A	A	0.85473
418	SampleK53	SampleK20	A	A	0.93913
419	SampleK53	SampleK3	A	A	0.929889
420	SampleK53	SampleK31	A	A	0.907801
421	SampleK53	SampleK32	A	A	0.964286
422	SampleK53	SampleK33	A	A	0.902878
423	SampleK53	SampleK34	A	A	0.930233
424	SampleK53	SampleK35	A	A	0.9125
425	SampleK53	SampleK36	A	A	0.934884
426	SampleK53	SampleK4	A	A	0.940075
427	SampleK53	SampleK46	A	A	0.953237
428	SampleK53	SampleK47	A	A	0.916667
429	SampleK53	SampleK48	A	A	0.904605
430	SampleK53	SampleK49	A	A	0.806818
431	SampleK53	SampleK5	A	A	0.94586
432	SampleK53	SampleK50	A	A	0.9375
433	SampleK53	SampleK51	A	A	0.932099
434	SampleK53	SampleK52	A	A	0.860262
435	SampleK54	SampleK1	A	A	0.925197
436	SampleK54	SampleK10	A	A	0.927928
437	SampleK54	SampleK11	A	A	0.864662
438	SampleK54	SampleK12	A	A	0.929204
439	SampleK54	SampleK13	A	A	0.880769
440	SampleK54	SampleK14	A	A	0.925764
441	SampleK54	SampleK15	A	A	0.912281
442	SampleK54	SampleK16	A	A	0.860558
443	SampleK54	SampleK17	A	A	0.869732
444	SampleK54	SampleK18	A	A	0.869565
445	SampleK54	SampleK19	A	A	0.894737
446	SampleK54	SampleK2	A	A	0.872792
447	SampleK54	SampleK20	A	A	0.891089
448	SampleK54	SampleK3	A	A	0.851064
449	SampleK54	SampleK31	A	A	0.870588
450	SampleK54	SampleK32	A	A	0.865546
451	SampleK54	SampleK33	A	A	0.886719
452	SampleK54	SampleK34	A	A	0.825688
453	SampleK54	SampleK35	A	A	0.942982
454	SampleK54	SampleK36	A	A	0.905759
455	SampleK54	SampleK4	A	A	0.84141
456	SampleK54	SampleK46	A	A	0.907258
457	SampleK54	SampleK47	A	A	0.884
458	SampleK54	SampleK48	A	A	0.845018
459	SampleK54	SampleK49	A	A	0.85214
460	SampleK54	SampleK5	A	A	0.881295
461	SampleK54	SampleK50	A	A	0.900344
462	SampleK54	SampleK51	A	A	0.887372
463	SampleK54	SampleK52	A	A	0.812808
464	SampleK54	SampleK53	A	A	0.897059
465	SampleK55	SampleK1	A	A	0.867257
466	SampleK55	SampleK10	A	A	0.957547
467	SampleK55	SampleK11	A	A	0.912214
468	SampleK55	SampleK12	A	A	0.875
469	SampleK55	SampleK13	A	A	0.877049
470	SampleK55	SampleK14	A	A	0.934884
471	SampleK55	SampleK15	A	A	0.925581
472	SampleK55	SampleK16	A	A	0.940945
473	SampleK55	SampleK17	A	A	0.879032
474	SampleK55	SampleK18	A	A	0.845745
475	SampleK55	SampleK19	A	A	0.905138
476	SampleK55	SampleK2	A	A	0.806324
477	SampleK55	SampleK20	A	A	0.970149
478	SampleK55	SampleK3	A	A	0.85
479	SampleK55	SampleK31	A	A	0.902834
480	SampleK55	SampleK32	A	A	0.880531
481	SampleK55	SampleK33	A	A	0.864407
482	SampleK55	SampleK34	A	A	0.845411
483	SampleK55	SampleK35	A	A	0.845361
484	SampleK55	SampleK36	A	A	0.896552
485	SampleK55	SampleK4	A	A	0.9163
486	SampleK55	SampleK46	A	A	0.92827
487	SampleK55	SampleK47	A	A	0.850877
488	SampleK55	SampleK48	A	A	0.899628
489	SampleK55	SampleK49	A	A	0.841667
490	SampleK55	SampleK5	A	A	0.860465
491	SampleK55	SampleK50	A	A	0.921708
492	SampleK55	SampleK51	A	A	0.859779
493	SampleK55	SampleK52	A	A	0.896552
494	SampleK55	SampleK53	A	A	0.903101
495	SampleK55	SampleK54	A	A	0.856522
496	SampleK56	SampleK1	A	A	0.946309
497	SampleK56	SampleK10	A	A	0.958955
498	SampleK56	SampleK11	A	A	0.817241
499	SampleK56	SampleK12	A	A	0.820833
500	SampleK56	SampleK13	A	A	0.835088
501	SampleK56	SampleK14	A	A	0.912879
502	SampleK56	SampleK15	A	A	0.901141
503	SampleK56	SampleK16	A	A	0.924342
504	SampleK56	SampleK17	A	A	0.829268
505	SampleK56	SampleK18	A	A	0.921569
506	SampleK56	SampleK19	A	A	0.887043
507	SampleK56	SampleK2	A	A	0.819672
508	SampleK56	SampleK20	A	A	0.922764
509	SampleK56	SampleK3	A	A	0.848148
510	SampleK56	SampleK31	A	A	0.873288
511	SampleK56	SampleK32	A	A	0.856618
512	SampleK56	SampleK33	A	A	0.868056
513	SampleK56	SampleK34	A	A	0.830709
514	SampleK56	SampleK35	A	A	0.862903
515	SampleK56	SampleK36	A	A	0.883929
516	SampleK56	SampleK4	A	A	0.921986
517	SampleK56	SampleK46	A	A	0.893617
518	SampleK56	SampleK47	A	A	0.836364
519	SampleK56	SampleK48	A	A	0.854369
520	SampleK56	SampleK49	A	A	0.750929
521	SampleK56	SampleK5	A	A	0.875399
522	SampleK56	SampleK50	A	A	0.86478
523	SampleK56	SampleK51	A	A	0.823718
524	SampleK56	SampleK52	A	A	0.820084
525	SampleK56	SampleK53	A	A	0.824138
526	SampleK56	SampleK54	A	A	0.836957
527	SampleK56	SampleK55	A	A	0.861423
528	SampleK57	SampleK1	A	A	0.981735
529	SampleK57	SampleK10	A	A	0.906977
530	SampleK57	SampleK11	A	A	0.88
531	SampleK57	SampleK12	A	A	0.843373
532	SampleK57	SampleK13	A	A	0.868545
533	SampleK57	SampleK14	A	A	0.968421
534	SampleK57	SampleK15	A	A	0.912088
535	SampleK57	SampleK16	A	A	0.955752
536	SampleK57	SampleK17	A	A	0.901345
537	SampleK57	SampleK18	A	A	0.948571
538	SampleK57	SampleK19	A	A	0.915556
539	SampleK57	SampleK2	A	A	0.915323
540	SampleK57	SampleK20	A	A	0.939024
541	SampleK57	SampleK3	A	A	0.894472
542	SampleK57	SampleK31	A	A	0.893023
543	SampleK57	SampleK32	A	A	0.921569
544	SampleK57	SampleK33	A	A	0.836634
545	SampleK57	SampleK34	A	A	0.868132
546	SampleK57	SampleK35	A	A	0.876471
547	SampleK57	SampleK36	A	A	0.910959
548	SampleK57	SampleK4	A	A	0.966019
549	SampleK57	SampleK46	A	A	0.957547
550	SampleK57	SampleK47	A	A	0.882927
551	SampleK57	SampleK48	A	A	0.871245
552	SampleK57	SampleK49	A	A	0.85514
553	SampleK57	SampleK5	A	A	0.884615
554	SampleK57	SampleK50	A	A	0.924303
555	SampleK57	SampleK51	A	A	0.868852
556	SampleK57	SampleK52	A	A	0.869822
557	SampleK57	SampleK53	A	A	0.908297
558	SampleK57	SampleK54	A	A	0.920188
559	SampleK57	SampleK55	A	A	0.950739
560	SampleK57	SampleK56	A	A	0.861345
561	SampleK58	SampleK1	A	A	0.896414
562	SampleK58	SampleK10	A	A	0.987448
563	SampleK58	SampleK11	A	A	0.891304
564	SampleK58	SampleK12	A	A	0.886878
565	SampleK58	SampleK13	A	A	0.869732
566	SampleK58	SampleK14	A	A	0.913043
567	SampleK58	SampleK15	A	A	0.95
568	SampleK58	SampleK16	A	A	0.929889
569	SampleK58	SampleK17	A	A	0.892593
570	SampleK58	SampleK18	A	A	0.84466
571	SampleK58	SampleK19	A	A	0.904412
572	SampleK58	SampleK2	A	A	0.870629
573	SampleK58	SampleK20	A	A	0.977578
574	SampleK58	SampleK3	A	A	0.848739
575	SampleK58	SampleK31	A	A	0.926471
576	SampleK58	SampleK32	A	A	0.890688
577	SampleK58	SampleK33	A	A	0.875486
578	SampleK58	SampleK34	A	A	0.88412
579	SampleK58	SampleK35	A	A	0.90625
580	SampleK58	SampleK36	A	A	0.867021
581	SampleK58	SampleK4	A	A	0.948819
582	SampleK58	SampleK46	A	A	0.921569
583	SampleK58	SampleK47	A	A	0.903101
584	SampleK58	SampleK48	A	A	0.906897
585	SampleK58	SampleK49	A	A	0.854406
586	SampleK58	SampleK5	A	A	0.875
587	SampleK58	SampleK50	A	A	0.897959
588	SampleK58	SampleK51	A	A	0.838028
589	SampleK58	SampleK52	A	A	0.901345
590	SampleK58	SampleK53	A	A	0.940767
591	SampleK58	SampleK54	A	A	0.911877
592	SampleK58	SampleK55	A	A	0.868644
593	SampleK58	SampleK56	A	A	0.875433
594	SampleK58	SampleK57	A	A	0.926606
595	SampleK59	SampleK1	A	A	0.940075
596	SampleK59	SampleK10	A	A	0.897778
597	SampleK59	SampleK11	A	A	0.857143
598	SampleK59	SampleK12	A	A	0.864865
599	SampleK59	SampleK13	A	A	0.837838
600	SampleK59	SampleK14	A	A	0.92887
601	SampleK59	SampleK15	A	A	0.902128
602	SampleK59	SampleK16	A	A	0.878788
603	SampleK59	SampleK17	A	A	0.844697
604	SampleK59	SampleK18	A	A	0.875576
605	SampleK59	SampleK19	A	A	0.869888
606	SampleK59	SampleK2	A	A	0.807971
607	SampleK59	SampleK20	A	A	0.921659
608	SampleK59	SampleK3	A	A	0.823529
609	SampleK59	SampleK31	A	A	0.88806
610	SampleK59	SampleK32	A	A	0.888889
611	SampleK59	SampleK33	A	A	0.85214
612	SampleK59	SampleK34	A	A	0.8125
613	SampleK59	SampleK35	A	A	0.821596
614	SampleK59	SampleK36	A	A	0.905
615	SampleK59	SampleK4	A	A	0.86722
616	SampleK59	SampleK46	A	A	0.906615
617	SampleK59	SampleK47	A	A	0.844
618	SampleK59	SampleK48	A	A	0.846429
619	SampleK59	SampleK49	A	A	0.789683
620	SampleK59	SampleK5	A	A	0.873684
621	SampleK59	SampleK50	A	A	0.921569
622	SampleK59	SampleK51	A	A	0.845361
623	SampleK59	SampleK52	A	A	0.821596
624	SampleK59	SampleK53	A	A	0.843284
625	SampleK59	SampleK54	A	A	0.755365
626	SampleK59	SampleK55	A	A	0.833333
627	SampleK59	SampleK56	A	A	0.822064
628	SampleK59	SampleK57	A	A	0.878505
629	SampleK59	SampleK58	A	A	0.882129
630	SampleK6	SampleK1	A	A	0.969178
631	SampleK6	SampleK10	A	A	0.909836
632	SampleK6	SampleK11	A	A	0.846154
633	SampleK6	SampleK12	A	A	0.92
634	SampleK6	SampleK13	A	A	0.856631
635	SampleK6	SampleK14	A	A	0.954198
636	SampleK6	SampleK15	A	A	0.930233
637	SampleK6	SampleK16	A	A	0.935593
638	SampleK6	SampleK17	A	A	0.808118
639	SampleK6	SampleK18	A	A	0.943548
640	SampleK6	SampleK19	A	A	0.904762
641	SampleK6	SampleK2	A	A	0.850993
642	SampleK6	SampleK20	A	A	0.923077
643	SampleK6	SampleK3	A	A	0.904412
644	SampleK6	SampleK31	A	A	0.898955
645	SampleK6	SampleK32	A	A	0.912409
646	SampleK6	SampleK33	A	A	0.886121
647	SampleK6	SampleK34	A	A	0.873016
648	SampleK6	SampleK35	A	A	0.902041
649	SampleK6	SampleK36	A	A	0.892523
650	SampleK6	SampleK4	A	A	0.941818
651	SampleK6	SampleK46	A	A	0.912727
652	SampleK6	SampleK47	A	A	0.883636
653	SampleK6	SampleK48	A	A	0.851852
654	SampleK6	SampleK49	A	A	0.821168
655	SampleK6	SampleK5	A	A	0.895765
656	SampleK6	SampleK50	A	A	0.919255
657	SampleK6	SampleK51	A	A	0.87619
658	SampleK6	SampleK52	A	A	0.835498
659	SampleK6	SampleK53	A	A	0.861111
660	SampleK6	SampleK54	A	A	0.871795
661	SampleK6	SampleK55	A	A	0.953237
662	SampleK6	SampleK56	A	A	0.851974
663	SampleK6	SampleK57	A	A	0.878261
664	SampleK6	SampleK58	A	A	0.88968
665	SampleK6	SampleK59	A	A	0.822222
666	SampleK7	SampleK1	A	A	0.922414
667	SampleK7	SampleK10	A	A	0.97619
668	SampleK7	SampleK11	A	A	0.875
669	SampleK7	SampleK12	A	A	0.936893
670	SampleK7	SampleK13	A	A	0.87395
671	SampleK7	SampleK14	A	A	0.933014
672	SampleK7	SampleK15	A	A	0.953488
673	SampleK7	SampleK16	A	A	0.930894
674	SampleK7	SampleK17	A	A	0.880658
675	SampleK7	SampleK18	A	A	0.859459
676	SampleK7	SampleK19	A	A	0.928854
677	SampleK7	SampleK2	A	A	0.919708
678	SampleK7	SampleK20	A	A	0.97449
679	SampleK7	SampleK3	A	A	0.921397
680	SampleK7	SampleK31	A	A	0.886555
681	SampleK7	SampleK32	A	A	0.866972
682	SampleK7	SampleK33	A	A	0.921811
683	SampleK7	SampleK34	A	A	0.916279
684	SampleK7	SampleK35	A	A	0.89899
685	SampleK7	SampleK36	A	A	0.858896
686	SampleK7	SampleK4	A	A	0.923767
687	SampleK7	SampleK46	A	A	0.86758
688	SampleK7	SampleK47	A	A	0.877193
689	SampleK7	SampleK48	A	A	0.921933
690	SampleK7	SampleK49	A	A	0.912
691	SampleK7	SampleK5	A	A	0.834008
692	SampleK7	SampleK50	A	A	0.883459
693	SampleK7	SampleK51	A	A	0.852273
694	SampleK7	SampleK52	A	A	0.882051
695	SampleK7	SampleK53	A	A	0.954717
696	SampleK7	SampleK54	A	A	0.901709
697	SampleK7	SampleK55	A	A	0.899083
698	SampleK7	SampleK56	A	A	0.883895
699	SampleK7	SampleK57	A	A	0.938462
700	SampleK7	SampleK58	A	A	0.917012
701	SampleK7	SampleK59	A	A	0.932
702	SampleK7	SampleK6	A	A	0.959854
703	SampleK8	SampleK1	A	A	0.910256
704	SampleK8	SampleK10	A	A	0.888889
705	SampleK8	SampleK11	A	A	0.907692
706	SampleK8	SampleK12	A	A	0.912621
707	SampleK8	SampleK13	A	A	0.933594
708	SampleK8	SampleK14	A	A	0.949309
709	SampleK8	SampleK15	A	A	0.963964
710	SampleK8	SampleK16	A	A	0.932271
711	SampleK8	SampleK17	A	A	0.873984
712	SampleK8	SampleK18	A	A	0.903553
713	SampleK8	SampleK19	A	A	0.95057
714	SampleK8	SampleK2	A	A	0.833333
715	SampleK8	SampleK20	A	A	0.954315
716	SampleK8	SampleK3	A	A	0.909091
717	SampleK8	SampleK31	A	A	0.915663
718	SampleK8	SampleK32	A	A	0.92766
719	SampleK8	SampleK33	A	A	0.858974
720	SampleK8	SampleK34	A	A	0.88785
721	SampleK8	SampleK35	A	A	0.879397
722	SampleK8	SampleK36	A	A	0.902299
723	SampleK8	SampleK4	A	A	0.911111
724	SampleK8	SampleK46	A	A	0.914163
725	SampleK8	SampleK47	A	A	0.884615
726	SampleK8	SampleK48	A	A	0.878327
727	SampleK8	SampleK49	A	A	0.860082
728	SampleK8	SampleK5	A	A	0.906716
729	SampleK8	SampleK50	A	A	0.925267
730	SampleK8	SampleK51	A	A	0.907801
731	SampleK8	SampleK52	A	A	0.89604
732	SampleK8	SampleK53	A	A	0.834711
733	SampleK8	SampleK54	A	A	0.885106
734	SampleK8	SampleK55	A	A	0.881279
735	SampleK8	SampleK56	A	A	0.902174
736	SampleK8	SampleK57	A	A	0.912821
737	SampleK8	SampleK58	A	A	0.931727
738	SampleK8	SampleK59	A	A	0.889796
739	SampleK8	SampleK6	A	A	0.89313
740	SampleK8	SampleK7	A	A	0.928251
741	SampleK9	SampleK1	A	A	0.832636
742	SampleK9	SampleK10	A	A	0.970464
743	SampleK9	SampleK11	A	A	0.923077
744	SampleK9	SampleK12	A	A	0.897778
745	SampleK9	SampleK13	A	A	0.92
746	SampleK9	SampleK14	A	A	0.894737
747	SampleK9	SampleK15	A	A	0.905172
748	SampleK9	SampleK16	A	A	0.957143
749	SampleK9	SampleK17	A	A	0.925
750	SampleK9	SampleK18	A	A	0.878505
751	SampleK9	SampleK19	A	A	0.943662
752	SampleK9	SampleK2	A	A	0.909396
753	SampleK9	SampleK20	A	A	0.963964
754	SampleK9	SampleK3	A	A	0.887097
755	SampleK9	SampleK31	A	A	0.957447
756	SampleK9	SampleK32	A	A	0.938462
757	SampleK9	SampleK33	A	A	0.880769
758	SampleK9	SampleK34	A	A	0.89916
759	SampleK9	SampleK35	A	A	0.926087
760	SampleK9	SampleK36	A	A	0.908629
761	SampleK9	SampleK4	A	A	0.924
762	SampleK9	SampleK46	A	A	0.938697
763	SampleK9	SampleK47	A	A	0.886719
764	SampleK9	SampleK48	A	A	0.911263
765	SampleK9	SampleK49	A	A	0.90942
766	SampleK9	SampleK5	A	A	0.89547
767	SampleK9	SampleK50	A	A	0.927632
768	SampleK9	SampleK51	A	A	0.893333
769	SampleK9	SampleK52	A	A	0.926087
770	SampleK9	SampleK53	A	A	0.955631
771	SampleK9	SampleK54	A	A	0.932836
772	SampleK9	SampleK55	A	A	0.902041
773	SampleK9	SampleK56	A	A	0.91
774	SampleK9	SampleK57	A	A	0.927273
775	SampleK9	SampleK58	A	A	0.888889
776	SampleK9	SampleK59	A	A	0.923636
777	SampleK9	SampleK6	A	A	0.935593
778	SampleK9	SampleK7	A	A	0.926531
779	SampleK9	SampleK8	A	A	0.936508
780	SampleK1	SampleK21	A	B	0.941379
781	SampleK1	SampleK23	A	B	0.946939
782	SampleK1	SampleK24	A	B	0.914141
783	SampleK1	SampleK25	A	B	0.795652
784	SampleK1	SampleK26	A	B	0.914062
785	SampleK1	SampleK27	A	B	0.921659
786	SampleK1	SampleK28	A	B	0.958525
787	SampleK1	SampleK29	A	B	0.897436
788	SampleK1	SampleK30	A	B	0.95107
789	SampleK1	SampleK37	A	B	0.975
790	SampleK1	SampleK38	A	B	0.962585
791	SampleK1	SampleK39	A	B	0.907834
792	SampleK1	SampleK40	A	B	0.961905
793	SampleK1	SampleK41	A	B	0.947368
794	SampleK1	SampleK42	A	B	0.94958
795	SampleK1	SampleK43	A	B	0.927757
796	SampleK1	SampleK44	A	B	0.912281
797	SampleK1	SampleK45	A	B	0.91498
798	SampleK1	SampleK60	A	B	0.904412
799	SampleK1	SampleK61	A	B	0.974359
800	SampleK1	SampleK62	A	B	0.92691
801	SampleK1	SampleK63	A	B	0.955621
802	SampleK1	SampleK64	A	B	0.978448
803	SampleK1	SampleK65	A	B	0.946032
804	SampleK1	SampleK66	A	B	0.92446
805	SampleK1	SampleK67	A	B	0.958333
806	SampleK1	SampleK68	A	B	0.821429
807	SampleK1	SampleK69	A	B	0.949495
808	SampleK1	SampleK70	A	B	0.919271
809	SampleK1	SampleK71	A	B	0.945205
810	SampleK1	SampleK72	A	B	0.901205
811	SampleK1	SampleK73	A	B	0.943089
812	SampleK1	SampleK74	A	B	0.881148
813	SampleK1	SampleK75	A	B	1
814	SampleK1	SampleK76	A	B	0.98
815	SampleK1	SampleK77	A	B	0.953947
816	SampleK1	SampleK78	A	B	0.88535
817	SampleK1	SampleK79	A	B	0.856522
818	SampleK1	SampleK80	A	B	0.977974
819	SampleK10	SampleK21	A	B	0.973585
820	SampleK10	SampleK23	A	B	0.917476
821	SampleK10	SampleK24	A	B	1
822	SampleK10	SampleK25	A	B	0.974576
823	SampleK10	SampleK26	A	B	0.974684
824	SampleK10	SampleK27	A	B	0.963542
825	SampleK10	SampleK28	A	B	0.932961
826	SampleK10	SampleK29	A	B	0.980843
827	SampleK10	SampleK30	A	B	0.962963
828	SampleK10	SampleK37	A	B	0.934343
829	SampleK10	SampleK38	A	B	0.961538
830	SampleK10	SampleK39	A	B	0.964103
831	SampleK10	SampleK40	A	B	0.936047
832	SampleK10	SampleK41	A	B	0.948413
833	SampleK10	SampleK42	A	B	0.956311
834	SampleK10	SampleK43	A	B	0.995935
835	SampleK10	SampleK44	A	B	0.935
836	SampleK10	SampleK45	A	B	0.95045
837	SampleK10	SampleK60	A	B	0.98062
838	SampleK10	SampleK61	A	B	0.879781
839	SampleK10	SampleK62	A	B	0.975089
840	SampleK10	SampleK63	A	B	0.977492
841	SampleK10	SampleK64	A	B	0.896175
842	SampleK10	SampleK65	A	B	0.862069
843	SampleK10	SampleK66	A	B	0.842105
844	SampleK10	SampleK67	A	B	0.922764
845	SampleK10	SampleK68	A	B	0.968468
846	SampleK10	SampleK69	A	B	0.981618
847	SampleK10	SampleK70	A	B	0.941504
848	SampleK10	SampleK71	A	B	0.969811
849	SampleK10	SampleK72	A	B	0.950125
850	SampleK10	SampleK73	A	B	0.938679
851	SampleK10	SampleK74	A	B	0.978541
852	SampleK10	SampleK75	A	B	0.858639
853	SampleK10	SampleK76	A	B	0.835979
854	SampleK10	SampleK77	A	B	0.940075
855	SampleK10	SampleK78	A	B	0.980583
856	SampleK10	SampleK79	A	B	0.99115
857	SampleK10	SampleK80	A	B	0.923497
858	SampleK11	SampleK21	A	B	0.849315
859	SampleK11	SampleK23	A	B	0.896154
860	SampleK11	SampleK24	A	B	0.943723
861	SampleK11	SampleK25	A	B	0.883212
862	SampleK11	SampleK26	A	B	0.883636
863	SampleK11	SampleK27	A	B	0.871245
864	SampleK11	SampleK28	A	B	0.914894
865	SampleK11	SampleK29	A	B	0.877551
866	SampleK11	SampleK30	A	B	0.8375
867	SampleK11	SampleK37	A	B	0.895582
868	SampleK11	SampleK38	A	B	0.901316
869	SampleK11	SampleK39	A	B	0.872881
870	SampleK11	SampleK40	A	B	0.939914
871	SampleK11	SampleK41	A	B	0.906977
872	SampleK11	SampleK42	A	B	0.847107
873	SampleK11	SampleK43	A	B	0.889286
874	SampleK11	SampleK44	A	B	0.900794
875	SampleK11	SampleK45	A	B	0.92
876	SampleK11	SampleK60	A	B	0.883959
877	SampleK11	SampleK61	A	B	0.906504
878	SampleK11	SampleK62	A	B	0.845902
879	SampleK11	SampleK63	A	B	0.892754
880	SampleK11	SampleK64	A	B	0.964981
881	SampleK11	SampleK65	A	B	0.944444
882	SampleK11	SampleK66	A	B	0.899329
883	SampleK11	SampleK67	A	B	0.895973
884	SampleK11	SampleK68	A	B	0.85098
885	SampleK11	SampleK69	A	B	0.878289
886	SampleK11	SampleK70	A	B	0.85567
887	SampleK11	SampleK71	A	B	0.916399
888	SampleK11	SampleK72	A	B	0.869464
889	SampleK11	SampleK73	A	B	0.945255
890	SampleK11	SampleK74	A	B	0.838462
891	SampleK11	SampleK75	A	B	0.951673
892	SampleK11	SampleK76	A	B	0.920152
893	SampleK11	SampleK77	A	B	0.908805
894	SampleK11	SampleK78	A	B	0.891813
895	SampleK11	SampleK79	A	B	0.930403
896	SampleK11	SampleK80	A	B	0.921488
897	SampleK12	SampleK21	A	B	0.913386
898	SampleK12	SampleK23	A	B	0.887255
899	SampleK12	SampleK24	A	B	0.989011
900	SampleK12	SampleK25	A	B	0.911504
901	SampleK12	SampleK26	A	B	0.939914
902	SampleK12	SampleK27	A	B	0.833333
903	SampleK12	SampleK28	A	B	0.940217
904	SampleK12	SampleK29	A	B	0.928571
905	SampleK12	SampleK30	A	B	0.920415
906	SampleK12	SampleK37	A	B	0.88601
907	SampleK12	SampleK38	A	B	0.92126
908	SampleK12	SampleK39	A	B	0.898396
909	SampleK12	SampleK40	A	B	0.9
910	SampleK12	SampleK41	A	B	0.893004
911	SampleK12	SampleK42	A	B	0.921182
912	SampleK12	SampleK43	A	B	0.91342
913	SampleK12	SampleK44	A	B	0.801105
914	SampleK12	SampleK45	A	B	0.855072
915	SampleK12	SampleK60	A	B	0.858974
916	SampleK12	SampleK61	A	B	0.911458
917	SampleK12	SampleK62	A	B	0.906367
918	SampleK12	SampleK63	A	B	0.908475
919	SampleK12	SampleK64	A	B	0.97
920	SampleK12	SampleK65	A	B	0.905455
921	SampleK12	SampleK66	A	B	0.906122
922	SampleK12	SampleK67	A	B	0.906504
923	SampleK12	SampleK68	A	B	0.885167
924	SampleK12	SampleK69	A	B	0.927481
925	SampleK12	SampleK70	A	B	0.877193
926	SampleK12	SampleK71	A	B	0.905138
927	SampleK12	SampleK72	A	B	0.887435
928	SampleK12	SampleK73	A	B	0.909524
929	SampleK12	SampleK74	A	B	0.914798
930	SampleK12	SampleK75	A	B	0.937799
931	SampleK12	SampleK76	A	B	0.88
932	SampleK12	SampleK77	A	B	0.929104
933	SampleK12	SampleK78	A	B	0.918644
934	SampleK12	SampleK79	A	B	0.940639
935	SampleK12	SampleK80	A	B	0.936508
936	SampleK13	SampleK21	A	B	0.902027
937	SampleK13	SampleK23	A	B	0.887097
938	SampleK13	SampleK24	A	B	0.964444
939	SampleK13	SampleK25	A	B	0.903346
940	SampleK13	SampleK26	A	B	0.895522
941	SampleK13	SampleK27	A	B	0.782609
942	SampleK13	SampleK28	A	B	0.885845
943	SampleK13	SampleK29	A	B	0.876761
944	SampleK13	SampleK30	A	B	0.850318
945	SampleK13	SampleK37	A	B	0.9
946	SampleK13	SampleK38	A	B	0.870629
947	SampleK13	SampleK39	A	B	0.876652
948	SampleK13	SampleK40	A	B	0.902326
949	SampleK13	SampleK41	A	B	0.895833
950	SampleK13	SampleK42	A	B	0.854701
951	SampleK13	SampleK43	A	B	0.863636
952	SampleK13	SampleK44	A	B	0.853448
953	SampleK13	SampleK45	A	B	0.874016
954	SampleK13	SampleK60	A	B	0.820896
955	SampleK13	SampleK61	A	B	0.90678
956	SampleK13	SampleK62	A	B	0.840136
957	SampleK13	SampleK63	A	B	0.868902
958	SampleK13	SampleK64	A	B	0.971774
959	SampleK13	SampleK65	A	B	0.939394
960	SampleK13	SampleK66	A	B	0.887719
961	SampleK13	SampleK67	A	B	0.888112
962	SampleK13	SampleK68	A	B	0.84898
963	SampleK13	SampleK69	A	B	0.87372
964	SampleK13	SampleK70	A	B	0.845333
965	SampleK13	SampleK71	A	B	0.887372
966	SampleK13	SampleK72	A	B	0.857831
967	SampleK13	SampleK73	A	B	0.922481
968	SampleK13	SampleK74	A	B	0.867704
969	SampleK13	SampleK75	A	B	0.928854
970	SampleK13	SampleK76	A	B	0.916667
971	SampleK13	SampleK77	A	B	0.901961
972	SampleK13	SampleK78	A	B	0.908012
973	SampleK13	SampleK79	A	B	0.95539
974	SampleK13	SampleK80	A	B	0.878924
975	SampleK14	SampleK21	A	B	0.935361
976	SampleK14	SampleK23	A	B	0.973333
977	SampleK14	SampleK24	A	B	0.967033
978	SampleK14	SampleK25	A	B	0.913043
979	SampleK14	SampleK26	A	B	0.92735
980	SampleK14	SampleK27	A	B	0.904762
981	SampleK14	SampleK28	A	B	0.941489
982	SampleK14	SampleK29	A	B	0.863071
983	SampleK14	SampleK30	A	B	0.921502
984	SampleK14	SampleK37	A	B	0.947115
985	SampleK14	SampleK38	A	B	0.938931
986	SampleK14	SampleK39	A	B	0.944724
987	SampleK14	SampleK40	A	B	0.938889
988	SampleK14	SampleK41	A	B	0.958015
989	SampleK14	SampleK42	A	B	0.97235
990	SampleK14	SampleK43	A	B	0.933054
991	SampleK14	SampleK44	A	B	0.927184
992	SampleK14	SampleK45	A	B	0.952174
993	SampleK14	SampleK60	A	B	0.911647
994	SampleK14	SampleK61	A	B	0.975962
995	SampleK14	SampleK62	A	B	0.923636
996	SampleK14	SampleK63	A	B	0.924092
997	SampleK14	SampleK64	A	B	0.990385
998	SampleK14	SampleK65	A	B	0.937282
999	SampleK14	SampleK66	A	B	0.953846
1000	SampleK14	SampleK67	A	B	0.961977
1001	SampleK14	SampleK68	A	B	0.927602
1002	SampleK14	SampleK69	A	B	0.94052
1003	SampleK14	SampleK70	A	B	0.948509
1004	SampleK14	SampleK71	A	B	0.935606
1005	SampleK14	SampleK72	A	B	0.930175
1006	SampleK14	SampleK73	A	B	0.955157
1007	SampleK14	SampleK74	A	B	0.935065
1008	SampleK14	SampleK75	A	B	0.986547
1009	SampleK14	SampleK76	A	B	0.954128
1010	SampleK14	SampleK77	A	B	0.964413
1011	SampleK14	SampleK78	A	B	0.923333
1012	SampleK14	SampleK79	A	B	0.946429
1013	SampleK14	SampleK80	A	B	0.954082
1014	SampleK15	SampleK21	A	B	0.91954
1015	SampleK15	SampleK23	A	B	0.931193
1016	SampleK15	SampleK24	A	B	0.989362
1017	SampleK15	SampleK25	A	B	0.936709
1018	SampleK15	SampleK26	A	B	0.932489
1019	SampleK15	SampleK27	A	B	0.9
1020	SampleK15	SampleK28	A	B	0.913514
1021	SampleK15	SampleK29	A	B	0.942529
1022	SampleK15	SampleK30	A	B	0.925676
1023	SampleK15	SampleK37	A	B	0.947619
1024	SampleK15	SampleK38	A	B	0.897638
1025	SampleK15	SampleK39	A	B	0.895833
1026	SampleK15	SampleK40	A	B	0.951087
1027	SampleK15	SampleK41	A	B	0.973881
1028	SampleK15	SampleK42	A	B	0.913043
1029	SampleK15	SampleK43	A	B	0.938017
1030	SampleK15	SampleK44	A	B	0.912195
1031	SampleK15	SampleK45	A	B	0.938865
1032	SampleK15	SampleK60	A	B	0.903614
1033	SampleK15	SampleK61	A	B	0.981043
1034	SampleK15	SampleK62	A	B	0.928058
1035	SampleK15	SampleK63	A	B	0.913907
1036	SampleK15	SampleK64	A	B	0.985646
1037	SampleK15	SampleK65	A	B	0.94863
1038	SampleK15	SampleK66	A	B	0.912698
1039	SampleK15	SampleK67	A	B	0.94636
1040	SampleK15	SampleK68	A	B	0.90367
1041	SampleK15	SampleK69	A	B	0.916981
1042	SampleK15	SampleK70	A	B	0.934426
1043	SampleK15	SampleK71	A	B	0.959559
1044	SampleK15	SampleK72	A	B	0.886305
1045	SampleK15	SampleK73	A	B	0.936652
1046	SampleK15	SampleK74	A	B	0.926407
1047	SampleK15	SampleK75	A	B	0.963636
1048	SampleK15	SampleK76	A	B	0.991228
1049	SampleK15	SampleK77	A	B	0.96831
1050	SampleK15	SampleK78	A	B	0.951613
1051	SampleK15	SampleK79	A	B	0.942222
1052	SampleK15	SampleK80	A	B	0.93299
1053	SampleK16	SampleK21	A	B	0.873239
1054	SampleK16	SampleK23	A	B	0.937255
1055	SampleK16	SampleK24	A	B	0.968326
1056	SampleK16	SampleK25	A	B	0.937729
1057	SampleK16	SampleK26	A	B	0.930147
1058	SampleK16	SampleK27	A	B	0.902222
1059	SampleK16	SampleK28	A	B	0.90367
1060	SampleK16	SampleK29	A	B	0.953333
1061	SampleK16	SampleK30	A	B	0.934132
1062	SampleK16	SampleK37	A	B	0.942857
1063	SampleK16	SampleK38	A	B	0.922034
1064	SampleK16	SampleK39	A	B	0.922414
1065	SampleK16	SampleK40	A	B	0.935484
1066	SampleK16	SampleK41	A	B	0.960133
1067	SampleK16	SampleK42	A	B	0.917695
1068	SampleK16	SampleK43	A	B	0.882576
1069	SampleK16	SampleK44	A	B	0.917012
1070	SampleK16	SampleK45	A	B	0.978182
1071	SampleK16	SampleK60	A	B	0.920139
1072	SampleK16	SampleK61	A	B	0.945833
1073	SampleK16	SampleK62	A	B	0.905537
1074	SampleK16	SampleK63	A	B	0.954286
1075	SampleK16	SampleK64	A	B	0.917749
1076	SampleK16	SampleK65	A	B	0.948171
1077	SampleK16	SampleK66	A	B	0.924138
1078	SampleK16	SampleK67	A	B	0.938983
1079	SampleK16	SampleK68	A	B	0.913725
1080	SampleK16	SampleK69	A	B	0.941368
1081	SampleK16	SampleK70	A	B	0.902564
1082	SampleK16	SampleK71	A	B	0.919192
1083	SampleK16	SampleK72	A	B	0.929224
1084	SampleK16	SampleK73	A	B	0.954023
1085	SampleK16	SampleK74	A	B	0.904215
1086	SampleK16	SampleK75	A	B	0.952756
1087	SampleK16	SampleK76	A	B	0.969231
1088	SampleK16	SampleK77	A	B	0.955836
1089	SampleK16	SampleK78	A	B	0.932353
1090	SampleK16	SampleK79	A	B	0.962406
1091	SampleK16	SampleK80	A	B	0.961864
1092	SampleK17	SampleK21	A	B	0.845614
1093	SampleK17	SampleK23	A	B	0.897638
1094	SampleK17	SampleK24	A	B	0.955947
1095	SampleK17	SampleK25	A	B	0.896679
1096	SampleK17	SampleK26	A	B	0.867925
1097	SampleK17	SampleK27	A	B	0.809302
1098	SampleK17	SampleK28	A	B	0.935622
1099	SampleK17	SampleK29	A	B	0.878472
1100	SampleK17	SampleK30	A	B	0.852201
1101	SampleK17	SampleK37	A	B	0.869198
1102	SampleK17	SampleK38	A	B	0.883959
1103	SampleK17	SampleK39	A	B	0.883621
1104	SampleK17	SampleK40	A	B	0.894009
1105	SampleK17	SampleK41	A	B	0.904762
1106	SampleK17	SampleK42	A	B	0.912
1107	SampleK17	SampleK43	A	B	0.929577
1108	SampleK17	SampleK44	A	B	0.865546
1109	SampleK17	SampleK45	A	B	0.884615
1110	SampleK17	SampleK60	A	B	0.832117
1111	SampleK17	SampleK61	A	B	0.86087
1112	SampleK17	SampleK62	A	B	0.826531
1113	SampleK17	SampleK63	A	B	0.883929
1114	SampleK17	SampleK64	A	B	0.942857
1115	SampleK17	SampleK65	A	B	0.910769
1116	SampleK17	SampleK66	A	B	0.869718
1117	SampleK17	SampleK67	A	B	0.885813
1118	SampleK17	SampleK68	A	B	0.818182
1119	SampleK17	SampleK69	A	B	0.802867
1120	SampleK17	SampleK70	A	B	0.870801
1121	SampleK17	SampleK71	A	B	0.87372
1122	SampleK17	SampleK72	A	B	0.853717
1123	SampleK17	SampleK73	A	B	0.898438
1124	SampleK17	SampleK74	A	B	0.82
1125	SampleK17	SampleK75	A	B	0.973881
1126	SampleK17	SampleK76	A	B	0.905138
1127	SampleK17	SampleK77	A	B	0.944099
1128	SampleK17	SampleK78	A	B	0.886228
1129	SampleK17	SampleK79	A	B	0.94052
1130	SampleK17	SampleK80	A	B	0.876106
1131	SampleK18	SampleK21	A	B	0.928
1132	SampleK18	SampleK23	A	B	0.931707
1133	SampleK18	SampleK24	A	B	0.952381
1134	SampleK18	SampleK25	A	B	0.833333
1135	SampleK18	SampleK26	A	B	0.90367
1136	SampleK18	SampleK27	A	B	0.810976
1137	SampleK18	SampleK28	A	B	0.9375
1138	SampleK18	SampleK29	A	B	0.81982
1139	SampleK18	SampleK30	A	B	0.918149
1140	SampleK18	SampleK37	A	B	0.949239
1141	SampleK18	SampleK38	A	B	0.914286
1142	SampleK18	SampleK39	A	B	0.88764
1143	SampleK18	SampleK40	A	B	0.934524
1144	SampleK18	SampleK41	A	B	0.917012
1145	SampleK18	SampleK42	A	B	0.912371
1146	SampleK18	SampleK43	A	B	0.915179
1147	SampleK18	SampleK44	A	B	0.888298
1148	SampleK18	SampleK45	A	B	0.9447
1149	SampleK18	SampleK60	A	B	0.873913
1150	SampleK18	SampleK61	A	B	0.958549
1151	SampleK18	SampleK62	A	B	0.88189
1152	SampleK18	SampleK63	A	B	0.939189
1153	SampleK18	SampleK64	A	B	0.941176
1154	SampleK18	SampleK65	A	B	0.918819
1155	SampleK18	SampleK66	A	B	0.921162
1156	SampleK18	SampleK67	A	B	0.903361
1157	SampleK18	SampleK68	A	B	0.809524
1158	SampleK18	SampleK69	A	B	0.86722
1159	SampleK18	SampleK70	A	B	0.90379
1160	SampleK18	SampleK71	A	B	0.874477
1161	SampleK18	SampleK72	A	B	0.916883
1162	SampleK18	SampleK73	A	B	0.942584
1163	SampleK18	SampleK74	A	B	0.824121
1164	SampleK18	SampleK75	A	B	0.980952
1165	SampleK18	SampleK76	A	B	0.956522
1166	SampleK18	SampleK77	A	B	0.939163
1167	SampleK18	SampleK78	A	B	0.864964
1168	SampleK18	SampleK79	A	B	0.88
1169	SampleK18	SampleK80	A	B	0.897143
1170	SampleK19	SampleK21	A	B	0.888136
1171	SampleK19	SampleK23	A	B	0.918605
1172	SampleK19	SampleK24	A	B	0.964912
1173	SampleK19	SampleK25	A	B	0.92029
1174	SampleK19	SampleK26	A	B	0.92446
1175	SampleK19	SampleK27	A	B	0.891304
1176	SampleK19	SampleK28	A	B	0.930736
1177	SampleK19	SampleK29	A	B	0.919463
1178	SampleK19	SampleK30	A	B	0.906907
1179	SampleK19	SampleK37	A	B	0.927711
1180	SampleK19	SampleK38	A	B	0.90604
1181	SampleK19	SampleK39	A	B	0.892704
1182	SampleK19	SampleK40	A	B	0.951754
1183	SampleK19	SampleK41	A	B	0.954397
1184	SampleK19	SampleK42	A	B	0.911647
1185	SampleK19	SampleK43	A	B	0.886029
1186	SampleK19	SampleK44	A	B	0.897541
1187	SampleK19	SampleK45	A	B	0.952899
1188	SampleK19	SampleK60	A	B	0.880702
1189	SampleK19	SampleK61	A	B	0.94332
1190	SampleK19	SampleK62	A	B	0.879479
1191	SampleK19	SampleK63	A	B	0.949438
1192	SampleK19	SampleK64	A	B	0.959677
1193	SampleK19	SampleK65	A	B	0.958702
1194	SampleK19	SampleK66	A	B	0.918919
1195	SampleK19	SampleK67	A	B	0.911864
1196	SampleK19	SampleK68	A	B	0.877953
1197	SampleK19	SampleK69	A	B	0.92926
1198	SampleK19	SampleK70	A	B	0.867532
1199	SampleK19	SampleK71	A	B	0.910596
1200	SampleK19	SampleK72	A	B	0.900922
1201	SampleK19	SampleK73	A	B	0.95539
1202	SampleK19	SampleK74	A	B	0.886364
1203	SampleK19	SampleK75	A	B	0.969925
1204	SampleK19	SampleK76	A	B	0.970149
1205	SampleK19	SampleK77	A	B	0.950464
1206	SampleK19	SampleK78	A	B	0.933908
1207	SampleK19	SampleK79	A	B	0.95203
1208	SampleK19	SampleK80	A	B	0.923404
1209	SampleK2	SampleK21	A	B	0.900312
1210	SampleK2	SampleK23	A	B	0.85283
1211	SampleK2	SampleK24	A	B	0.951807
1212	SampleK2	SampleK25	A	B	0.886207
1213	SampleK2	SampleK26	A	B	0.894198
1214	SampleK2	SampleK27	A	B	0.777293
1215	SampleK2	SampleK28	A	B	0.924901
1216	SampleK2	SampleK29	A	B	0.891374
1217	SampleK2	SampleK30	A	B	0.865889
1218	SampleK2	SampleK37	A	B	0.889734
1219	SampleK2	SampleK38	A	B	0.878594
1220	SampleK2	SampleK39	A	B	0.863454
1221	SampleK2	SampleK40	A	B	0.922449
1222	SampleK2	SampleK41	A	B	0.861842
1223	SampleK2	SampleK42	A	B	0.874525
1224	SampleK2	SampleK43	A	B	0.865052
1225	SampleK2	SampleK44	A	B	0.833333
1226	SampleK2	SampleK45	A	B	0.854015
1227	SampleK2	SampleK60	A	B	0.771429
1228	SampleK2	SampleK61	A	B	0.912548
1229	SampleK2	SampleK62	A	B	0.794118
1230	SampleK2	SampleK63	A	B	0.869688
1231	SampleK2	SampleK64	A	B	0.95572
1232	SampleK2	SampleK65	A	B	0.891496
1233	SampleK2	SampleK66	A	B	0.830508
1234	SampleK2	SampleK67	A	B	0.861842
1235	SampleK2	SampleK68	A	B	0.803089
1236	SampleK2	SampleK69	A	B	0.806667
1237	SampleK2	SampleK70	A	B	0.835859
1238	SampleK2	SampleK71	A	B	0.872611
1239	SampleK2	SampleK72	A	B	0.835267
1240	SampleK2	SampleK73	A	B	0.907143
1241	SampleK2	SampleK74	A	B	0.848375
1242	SampleK2	SampleK75	A	B	0.968966
1243	SampleK2	SampleK76	A	B	0.921147
1244	SampleK2	SampleK77	A	B	0.923077
1245	SampleK2	SampleK78	A	B	0.890756
1246	SampleK2	SampleK79	A	B	0.945392
1247	SampleK2	SampleK80	A	B	0.89243
1248	SampleK20	SampleK21	A	B	0.942623
1249	SampleK20	SampleK23	A	B	0.888298
1250	SampleK20	SampleK24	A	B	0.975309
1251	SampleK20	SampleK25	A	B	0.977578
1252	SampleK20	SampleK26	A	B	0.968468
1253	SampleK20	SampleK27	A	B	0.924419
1254	SampleK20	SampleK28	A	B	0.900621
1255	SampleK20	SampleK29	A	B	0.97561
1256	SampleK20	SampleK30	A	B	0.95
1257	SampleK20	SampleK37	A	B	0.905556
1258	SampleK20	SampleK38	A	B	0.95082
1259	SampleK20	SampleK39	A	B	0.961326
1260	SampleK20	SampleK40	A	B	0.94375
1261	SampleK20	SampleK41	A	B	0.936441
1262	SampleK20	SampleK42	A	B	0.942105
1263	SampleK20	SampleK43	A	B	0.916279
1264	SampleK20	SampleK44	A	B	0.935829
1265	SampleK20	SampleK45	A	B	0.926471
1266	SampleK20	SampleK60	A	B	0.953782
1267	SampleK20	SampleK61	A	B	0.984043
1268	SampleK20	SampleK62	A	B	0.966038
1269	SampleK20	SampleK63	A	B	0.976431
1270	SampleK20	SampleK64	A	B	0.983784
1271	SampleK20	SampleK65	A	B	0.947955
1272	SampleK20	SampleK66	A	B	0.922414
1273	SampleK20	SampleK67	A	B	0.889381
1274	SampleK20	SampleK68	A	B	0.940887
1275	SampleK20	SampleK69	A	B	0.948
1276	SampleK20	SampleK70	A	B	0.936047
1277	SampleK20	SampleK71	A	B	0.976285
1278	SampleK20	SampleK72	A	B	0.928947
1279	SampleK20	SampleK73	A	B	0.970732
1280	SampleK20	SampleK74	A	B	0.95814
1281	SampleK20	SampleK75	A	B	0.885246
1282	SampleK20	SampleK76	A	B	0.959596
1283	SampleK20	SampleK77	A	B	0.984906
1284	SampleK20	SampleK78	A	B	0.962069
1285	SampleK20	SampleK79	A	B	0.980952
1286	SampleK20	SampleK80	A	B	0.89759
1287	SampleK3	SampleK21	A	B	0.886447
1288	SampleK3	SampleK23	A	B	0.881579
1289	SampleK3	SampleK24	A	B	0.934673
1290	SampleK3	SampleK25	A	B	0.824034
1291	SampleK3	SampleK26	A	B	0.882114
1292	SampleK3	SampleK27	A	B	0.790576
1293	SampleK3	SampleK28	A	B	0.89604
1294	SampleK3	SampleK29	A	B	0.879699
1295	SampleK3	SampleK30	A	B	0.896104
1296	SampleK3	SampleK37	A	B	0.905405
1297	SampleK3	SampleK38	A	B	0.905797
1298	SampleK3	SampleK39	A	B	0.885714
1299	SampleK3	SampleK40	A	B	0.903061
1300	SampleK3	SampleK41	A	B	0.866412
1301	SampleK3	SampleK42	A	B	0.897321
1302	SampleK3	SampleK43	A	B	0.870445
1303	SampleK3	SampleK44	A	B	0.860465
1304	SampleK3	SampleK45	A	B	0.904959
1305	SampleK3	SampleK60	A	B	0.833992
1306	SampleK3	SampleK61	A	B	0.932432
1307	SampleK3	SampleK62	A	B	0.857143
1308	SampleK3	SampleK63	A	B	0.919753
1309	SampleK3	SampleK64	A	B	0.950673
1310	SampleK3	SampleK65	A	B	0.93871
1311	SampleK3	SampleK66	A	B	0.899628
1312	SampleK3	SampleK67	A	B	0.866412
1313	SampleK3	SampleK68	A	B	0.768868
1314	SampleK3	SampleK69	A	B	0.911972
1315	SampleK3	SampleK70	A	B	0.898396
1316	SampleK3	SampleK71	A	B	0.898917
1317	SampleK3	SampleK72	A	B	0.892421
1318	SampleK3	SampleK73	A	B	0.924686
1319	SampleK3	SampleK74	A	B	0.794643
1320	SampleK3	SampleK75	A	B	0.94958
1321	SampleK3	SampleK76	A	B	0.962963
1322	SampleK3	SampleK77	A	B	0.956954
1323	SampleK3	SampleK78	A	B	0.862295
1324	SampleK3	SampleK79	A	B	0.88412
1325	SampleK3	SampleK80	A	B	0.89372
1326	SampleK31	SampleK21	A	B	0.915825
1327	SampleK31	SampleK23	A	B	0.912351
1328	SampleK31	SampleK24	A	B	0.96861
1329	SampleK31	SampleK25	A	B	0.942029
1330	SampleK31	SampleK26	A	B	0.92674
1331	SampleK31	SampleK27	A	B	0.89823
1332	SampleK31	SampleK28	A	B	0.914414
1333	SampleK31	SampleK29	A	B	0.92517
1334	SampleK31	SampleK30	A	B	0.898462
1335	SampleK31	SampleK37	A	B	0.884615
1336	SampleK31	SampleK38	A	B	0.926174
1337	SampleK31	SampleK39	A	B	0.904348
1338	SampleK31	SampleK40	A	B	0.97807
1339	SampleK31	SampleK41	A	B	0.924915
1340	SampleK31	SampleK42	A	B	0.847826
1341	SampleK31	SampleK43	A	B	0.879245
1342	SampleK31	SampleK44	A	B	0.917695
1343	SampleK31	SampleK45	A	B	0.932075
1344	SampleK31	SampleK60	A	B	0.878136
1345	SampleK31	SampleK61	A	B	0.928571
1346	SampleK31	SampleK62	A	B	0.869565
1347	SampleK31	SampleK63	A	B	0.933333
1348	SampleK31	SampleK64	A	B	0.909091
1349	SampleK31	SampleK65	A	B	0.932308
1350	SampleK31	SampleK66	A	B	0.905923
1351	SampleK31	SampleK67	A	B	0.875
1352	SampleK31	SampleK68	A	B	0.892857
1353	SampleK31	SampleK69	A	B	0.891525
1354	SampleK31	SampleK70	A	B	0.850267
1355	SampleK31	SampleK71	A	B	0.923333
1356	SampleK31	SampleK72	A	B	0.883886
1357	SampleK31	SampleK73	A	B	0.958333
1358	SampleK31	SampleK74	A	B	0.896552
1359	SampleK31	SampleK75	A	B	0.869198
1360	SampleK31	SampleK76	A	B	0.91129
1361	SampleK31	SampleK77	A	B	0.89
1362	SampleK31	SampleK78	A	B	0.903904
1363	SampleK31	SampleK79	A	B	0.962687
1364	SampleK31	SampleK80	A	B	0.911894
1365	SampleK32	SampleK21	A	B	0.878229
1366	SampleK32	SampleK23	A	B	0.900862
1367	SampleK32	SampleK24	A	B	0.950495
1368	SampleK32	SampleK25	A	B	0.92126
1369	SampleK32	SampleK26	A	B	0.88664
1370	SampleK32	SampleK27	A	B	0.827411
1371	SampleK32	SampleK28	A	B	0.927885
1372	SampleK32	SampleK29	A	B	0.924188
1373	SampleK32	SampleK30	A	B	0.862876
1374	SampleK32	SampleK37	A	B	0.885321
1375	SampleK32	SampleK38	A	B	0.893773
1376	SampleK32	SampleK39	A	B	0.890995
1377	SampleK32	SampleK40	A	B	0.925
1378	SampleK32	SampleK41	A	B	0.904059
1379	SampleK32	SampleK42	A	B	0.882353
1380	SampleK32	SampleK43	A	B	0.892857
1381	SampleK32	SampleK44	A	B	0.886364
1382	SampleK32	SampleK45	A	B	0.956693
1383	SampleK32	SampleK60	A	B	0.847656
1384	SampleK32	SampleK61	A	B	0.932432
1385	SampleK32	SampleK62	A	B	0.823529
1386	SampleK32	SampleK63	A	B	0.948949
1387	SampleK32	SampleK64	A	B	0.945946
1388	SampleK32	SampleK65	A	B	0.948882
1389	SampleK32	SampleK66	A	B	0.903704
1390	SampleK32	SampleK67	A	B	0.895911
1391	SampleK32	SampleK68	A	B	0.87013
1392	SampleK32	SampleK69	A	B	0.904255
1393	SampleK32	SampleK70	A	B	0.889488
1394	SampleK32	SampleK71	A	B	0.882784
1395	SampleK32	SampleK72	A	B	0.884236
1396	SampleK32	SampleK73	A	B	0.946721
1397	SampleK32	SampleK74	A	B	0.836207
1398	SampleK32	SampleK75	A	B	0.927039
1399	SampleK32	SampleK76	A	B	0.971429
1400	SampleK32	SampleK77	A	B	0.95
1401	SampleK32	SampleK78	A	B	0.898413
1402	SampleK32	SampleK79	A	B	0.943089
1403	SampleK32	SampleK80	A	B	0.866337
1404	SampleK33	SampleK21	A	B	0.880702
1405	SampleK33	SampleK23	A	B	0.851064
1406	SampleK33	SampleK24	A	B	0.96347
1407	SampleK33	SampleK25	A	B	0.879845
1408	SampleK33	SampleK26	A	B	0.925926
1409	SampleK33	SampleK27	A	B	0.828571
1410	SampleK33	SampleK28	A	B	0.927928
1411	SampleK33	SampleK29	A	B	0.901754
1412	SampleK33	SampleK30	A	B	0.900929
1413	SampleK33	SampleK37	A	B	0.843049
1414	SampleK33	SampleK38	A	B	0.910653
1415	SampleK33	SampleK39	A	B	0.878378
1416	SampleK33	SampleK40	A	B	0.944954
1417	SampleK33	SampleK41	A	B	0.857143
1418	SampleK33	SampleK42	A	B	0.880342
1419	SampleK33	SampleK43	A	B	0.898876
1420	SampleK33	SampleK44	A	B	0.818182
1421	SampleK33	SampleK45	A	B	0.88
1422	SampleK33	SampleK60	A	B	0.847584
1423	SampleK33	SampleK61	A	B	0.92766
1424	SampleK33	SampleK62	A	B	0.85274
1425	SampleK33	SampleK63	A	B	0.91369
1426	SampleK33	SampleK64	A	B	0.940426
1427	SampleK33	SampleK65	A	B	0.875817
1428	SampleK33	SampleK66	A	B	0.826415
1429	SampleK33	SampleK67	A	B	0.844444
1430	SampleK33	SampleK68	A	B	0.820513
1431	SampleK33	SampleK69	A	B	0.855124
1432	SampleK33	SampleK70	A	B	0.864362
1433	SampleK33	SampleK71	A	B	0.90411
1434	SampleK33	SampleK72	A	B	0.812183
1435	SampleK33	SampleK73	A	B	0.894309
1436	SampleK33	SampleK74	A	B	0.873518
1437	SampleK33	SampleK75	A	B	0.87234
1438	SampleK33	SampleK76	A	B	0.905738
1439	SampleK33	SampleK77	A	B	0.910891
1440	SampleK33	SampleK78	A	B	0.879257
1441	SampleK33	SampleK79	A	B	0.950382
1442	SampleK33	SampleK80	A	B	0.832536
1443	SampleK34	SampleK21	A	B	0.89313
1444	SampleK34	SampleK23	A	B	0.868545
1445	SampleK34	SampleK24	A	B	0.957895
1446	SampleK34	SampleK25	A	B	0.893617
1447	SampleK34	SampleK26	A	B	0.917012
1448	SampleK34	SampleK27	A	B	0.787709
1449	SampleK34	SampleK28	A	B	0.905759
1450	SampleK34	SampleK29	A	B	0.868526
1451	SampleK34	SampleK30	A	B	0.875862
1452	SampleK34	SampleK37	A	B	0.860697
1453	SampleK34	SampleK38	A	B	0.883721
1454	SampleK34	SampleK39	A	B	0.865979
1455	SampleK34	SampleK40	A	B	0.913514
1456	SampleK34	SampleK41	A	B	0.881423
1457	SampleK34	SampleK42	A	B	0.895735
1458	SampleK34	SampleK43	A	B	0.904959
1459	SampleK34	SampleK44	A	B	0.845
1460	SampleK34	SampleK45	A	B	0.922747
1461	SampleK34	SampleK60	A	B	0.853061
1462	SampleK34	SampleK61	A	B	0.89604
1463	SampleK34	SampleK62	A	B	0.866667
1464	SampleK34	SampleK63	A	B	0.926518
1465	SampleK34	SampleK64	A	B	0.926829
1466	SampleK34	SampleK65	A	B	0.917526
1467	SampleK34	SampleK66	A	B	0.885375
1468	SampleK34	SampleK67	A	B	0.87251
1469	SampleK34	SampleK68	A	B	0.806763
1470	SampleK34	SampleK69	A	B	0.890977
1471	SampleK34	SampleK70	A	B	0.872521
1472	SampleK34	SampleK71	A	B	0.872093
1473	SampleK34	SampleK72	A	B	0.85974
1474	SampleK34	SampleK73	A	B	0.915179
1475	SampleK34	SampleK74	A	B	0.862222
1476	SampleK34	SampleK75	A	B	0.927273
1477	SampleK34	SampleK76	A	B	0.946903
1478	SampleK34	SampleK77	A	B	0.932624
1479	SampleK34	SampleK78	A	B	0.875
1480	SampleK34	SampleK79	A	B	0.939655
1481	SampleK34	SampleK80	A	B	0.825137
1482	SampleK35	SampleK21	A	B	0.925781
1483	SampleK35	SampleK23	A	B	0.8867
1484	SampleK35	SampleK24	A	B	0.977654
1485	SampleK35	SampleK25	A	B	0.896396
1486	SampleK35	SampleK26	A	B	0.911504
1487	SampleK35	SampleK27	A	B	0.845714
1488	SampleK35	SampleK28	A	B	0.945652
1489	SampleK35	SampleK29	A	B	0.928287
1490	SampleK35	SampleK30	A	B	0.912587
1491	SampleK35	SampleK37	A	B	0.93
1492	SampleK35	SampleK38	A	B	0.908
1493	SampleK35	SampleK39	A	B	0.867403
1494	SampleK35	SampleK40	A	B	0.879518
1495	SampleK35	SampleK41	A	B	0.87395
1496	SampleK35	SampleK42	A	B	0.893401
1497	SampleK35	SampleK43	A	B	0.945148
1498	SampleK35	SampleK44	A	B	0.8
1499	SampleK35	SampleK45	A	B	0.902326
1500	SampleK35	SampleK60	A	B	0.843478
1501	SampleK35	SampleK61	A	B	0.910995
1502	SampleK35	SampleK62	A	B	0.863281
1503	SampleK35	SampleK63	A	B	0.926421
1504	SampleK35	SampleK64	A	B	0.959391
1505	SampleK35	SampleK65	A	B	0.905109
1506	SampleK35	SampleK66	A	B	0.854077
1507	SampleK35	SampleK67	A	B	0.906122
1508	SampleK35	SampleK68	A	B	0.857143
1509	SampleK35	SampleK69	A	B	0.910506
1510	SampleK35	SampleK70	A	B	0.889855
1511	SampleK35	SampleK71	A	B	0.917647
1512	SampleK35	SampleK72	A	B	0.881266
1513	SampleK35	SampleK73	A	B	0.919431
1514	SampleK35	SampleK74	A	B	0.87907
1515	SampleK35	SampleK75	A	B	0.952607
1516	SampleK35	SampleK76	A	B	0.927885
1517	SampleK35	SampleK77	A	B	0.944649
1518	SampleK35	SampleK78	A	B	0.936455
1519	SampleK35	SampleK79	A	B	0.95
1520	SampleK35	SampleK80	A	B	0.876404
1521	SampleK36	SampleK21	A	B	0.943478
1522	SampleK36	SampleK23	A	B	0.934066
1523	SampleK36	SampleK24	A	B	0.965753
1524	SampleK36	SampleK25	A	B	0.902062
1525	SampleK36	SampleK26	A	B	0.896907
1526	SampleK36	SampleK27	A	B	0.794326
1527	SampleK36	SampleK28	A	B	0.954839
1528	SampleK36	SampleK29	A	B	0.866029
1529	SampleK36	SampleK30	A	B	0.901575
1530	SampleK36	SampleK37	A	B	0.916667
1531	SampleK36	SampleK38	A	B	0.919283
1532	SampleK36	SampleK39	A	B	0.869281
1533	SampleK36	SampleK40	A	B	0.945205
1534	SampleK36	SampleK41	A	B	0.897196
1535	SampleK36	SampleK42	A	B	0.918605
1536	SampleK36	SampleK43	A	B	0.915423
1537	SampleK36	SampleK44	A	B	0.878049
1538	SampleK36	SampleK45	A	B	0.897297
1539	SampleK36	SampleK60	A	B	0.890995
1540	SampleK36	SampleK61	A	B	0.926829
1541	SampleK36	SampleK62	A	B	0.911765
1542	SampleK36	SampleK63	A	B	0.925651
1543	SampleK36	SampleK64	A	B	0.970238
1544	SampleK36	SampleK65	A	B	0.928
1545	SampleK36	SampleK66	A	B	0.926941
1546	SampleK36	SampleK67	A	B	0.936937
1547	SampleK36	SampleK68	A	B	0.888889
1548	SampleK36	SampleK69	A	B	0.846512
1549	SampleK36	SampleK70	A	B	0.916667
1550	SampleK36	SampleK71	A	B	0.895928
1551	SampleK36	SampleK72	A	B	0.914127
1552	SampleK36	SampleK73	A	B	0.917127
1553	SampleK36	SampleK74	A	B	0.832402
1554	SampleK36	SampleK75	A	B	0.989305
1555	SampleK36	SampleK76	A	B	0.938889
1556	SampleK36	SampleK77	A	B	0.954733
1557	SampleK36	SampleK78	A	B	0.908397
1558	SampleK36	SampleK79	A	B	0.935829
1559	SampleK36	SampleK80	A	B	0.864865
1560	SampleK4	SampleK21	A	B	0.904059
1561	SampleK4	SampleK23	A	B	0.944681
1562	SampleK4	SampleK24	A	B	0.969849
1563	SampleK4	SampleK25	A	B	0.927711
1564	SampleK4	SampleK26	A	B	0.91498
1565	SampleK4	SampleK27	A	B	0.88
1566	SampleK4	SampleK28	A	B	0.903553
1567	SampleK4	SampleK29	A	B	0.901887
1568	SampleK4	SampleK30	A	B	0.908197
1569	SampleK4	SampleK37	A	B	0.964912
1570	SampleK4	SampleK38	A	B	0.919414
1571	SampleK4	SampleK39	A	B	0.908654
1572	SampleK4	SampleK40	A	B	0.933333
1573	SampleK4	SampleK41	A	B	0.953069
1574	SampleK4	SampleK42	A	B	0.928571
1575	SampleK4	SampleK43	A	B	0.907631
1576	SampleK4	SampleK44	A	B	0.861244
1577	SampleK4	SampleK45	A	B	0.933884
1578	SampleK4	SampleK60	A	B	0.925373
1579	SampleK4	SampleK61	A	B	0.959276
1580	SampleK4	SampleK62	A	B	0.935374
1581	SampleK4	SampleK63	A	B	0.931464
1582	SampleK4	SampleK64	A	B	0.919048
1583	SampleK4	SampleK65	A	B	0.933775
1584	SampleK4	SampleK66	A	B	0.941392
1585	SampleK4	SampleK67	A	B	0.937729
1586	SampleK4	SampleK68	A	B	0.89083
1587	SampleK4	SampleK69	A	B	0.932862
1588	SampleK4	SampleK70	A	B	0.905405
1589	SampleK4	SampleK71	A	B	0.875472
1590	SampleK4	SampleK72	A	B	0.925301
1591	SampleK4	SampleK73	A	B	0.940678
1592	SampleK4	SampleK74	A	B	0.913223
1593	SampleK4	SampleK75	A	B	0.978992
1594	SampleK4	SampleK76	A	B	0.948498
1595	SampleK4	SampleK77	A	B	0.937931
1596	SampleK4	SampleK78	A	B	0.927445
1597	SampleK4	SampleK79	A	B	0.958848
1598	SampleK4	SampleK80	A	B	0.942857
1599	SampleK46	SampleK21	A	B	0.937282
1600	SampleK46	SampleK23	A	B	0.95935
1601	SampleK46	SampleK24	A	B	0.971014
1602	SampleK46	SampleK25	A	B	0.877551
1603	SampleK46	SampleK26	A	B	0.891566
1604	SampleK46	SampleK27	A	B	0.90566
1605	SampleK46	SampleK28	A	B	0.943396
1606	SampleK46	SampleK29	A	B	0.896679
1607	SampleK46	SampleK30	A	B	0.907051
1608	SampleK46	SampleK37	A	B	0.948276
1609	SampleK46	SampleK38	A	B	0.925532
1610	SampleK46	SampleK39	A	B	0.906977
1611	SampleK46	SampleK40	A	B	0.930693
1612	SampleK46	SampleK41	A	B	0.943262
1613	SampleK46	SampleK42	A	B	0.935622
1614	SampleK46	SampleK43	A	B	0.935361
1615	SampleK46	SampleK44	A	B	0.906667
1616	SampleK46	SampleK45	A	B	0.948617
1617	SampleK46	SampleK60	A	B	0.907749
1618	SampleK46	SampleK61	A	B	0.923077
1619	SampleK46	SampleK62	A	B	0.904437
1620	SampleK46	SampleK63	A	B	0.955357
1621	SampleK46	SampleK64	A	B	0.973799
1622	SampleK46	SampleK65	A	B	0.949045
1623	SampleK46	SampleK66	A	B	0.935484
1624	SampleK46	SampleK67	A	B	0.954386
1625	SampleK46	SampleK68	A	B	0.903766
1626	SampleK46	SampleK69	A	B	0.919861
1627	SampleK46	SampleK70	A	B	0.913158
1628	SampleK46	SampleK71	A	B	0.922535
1629	SampleK46	SampleK72	A	B	0.911271
1630	SampleK46	SampleK73	A	B	0.942623
1631	SampleK46	SampleK74	A	B	0.880165
1632	SampleK46	SampleK75	A	B	0.991968
1633	SampleK46	SampleK76	A	B	0.945833
1634	SampleK46	SampleK77	A	B	0.898955
1635	SampleK46	SampleK78	A	B	0.942249
1636	SampleK46	SampleK79	A	B	0.939024
1637	SampleK46	SampleK80	A	B	0.954545
1638	SampleK47	SampleK21	A	B	0.893993
1639	SampleK47	SampleK23	A	B	0.881356
1640	SampleK47	SampleK24	A	B	0.895
1641	SampleK47	SampleK25	A	B	0.840164
1642	SampleK47	SampleK26	A	B	0.894942
1643	SampleK47	SampleK27	A	B	0.834951
1644	SampleK47	SampleK28	A	B	0.92093
1645	SampleK47	SampleK29	A	B	0.907473
1646	SampleK47	SampleK30	A	B	0.88141
1647	SampleK47	SampleK37	A	B	0.894737
1648	SampleK47	SampleK38	A	B	0.908772
1649	SampleK47	SampleK39	A	B	0.890411
1650	SampleK47	SampleK40	A	B	0.912621
1651	SampleK47	SampleK41	A	B	0.899281
1652	SampleK47	SampleK42	A	B	0.877193
1653	SampleK47	SampleK43	A	B	0.896552
1654	SampleK47	SampleK44	A	B	0.881057
1655	SampleK47	SampleK45	A	B	0.929688
1656	SampleK47	SampleK60	A	B	0.839695
1657	SampleK47	SampleK61	A	B	0.930435
1658	SampleK47	SampleK62	A	B	0.816547
1659	SampleK47	SampleK63	A	B	0.928358
1660	SampleK47	SampleK64	A	B	0.938865
1661	SampleK47	SampleK65	A	B	0.933754
1662	SampleK47	SampleK66	A	B	0.886861
1663	SampleK47	SampleK67	A	B	0.883212
1664	SampleK47	SampleK68	A	B	0.794643
1665	SampleK47	SampleK69	A	B	0.922034
1666	SampleK47	SampleK70	A	B	0.827298
1667	SampleK47	SampleK71	A	B	0.902098
1668	SampleK47	SampleK72	A	B	0.873171
1669	SampleK47	SampleK73	A	B	0.940239
1670	SampleK47	SampleK74	A	B	0.827731
1671	SampleK47	SampleK75	A	B	0.942857
1672	SampleK47	SampleK76	A	B	0.939024
1673	SampleK47	SampleK77	A	B	0.912752
1674	SampleK47	SampleK78	A	B	0.890966
1675	SampleK47	SampleK79	A	B	0.879167
1676	SampleK47	SampleK80	A	B	0.908257
1677	SampleK48	SampleK21	A	B	0.866013
1678	SampleK48	SampleK23	A	B	0.883895
1679	SampleK48	SampleK24	A	B	0.975904
1680	SampleK48	SampleK25	A	B	0.910653
1681	SampleK48	SampleK26	A	B	0.929293
1682	SampleK48	SampleK27	A	B	0.890688
1683	SampleK48	SampleK28	A	B	0.872881
1684	SampleK48	SampleK29	A	B	0.892857
1685	SampleK48	SampleK30	A	B	0.866864
1686	SampleK48	SampleK37	A	B	0.916667
1687	SampleK48	SampleK38	A	B	0.87987
1688	SampleK48	SampleK39	A	B	0.913725
1689	SampleK48	SampleK40	A	B	0.887931
1690	SampleK48	SampleK41	A	B	0.924051
1691	SampleK48	SampleK42	A	B	0.858268
1692	SampleK48	SampleK43	A	B	0.912162
1693	SampleK48	SampleK44	A	B	0.900763
1694	SampleK48	SampleK45	A	B	0.915493
1695	SampleK48	SampleK60	A	B	0.895425
1696	SampleK48	SampleK61	A	B	0.90625
1697	SampleK48	SampleK62	A	B	0.896657
1698	SampleK48	SampleK63	A	B	0.844118
1699	SampleK48	SampleK64	A	B	0.97026
1700	SampleK48	SampleK65	A	B	0.886228
1701	SampleK48	SampleK66	A	B	0.850847
1702	SampleK48	SampleK67	A	B	0.920635
1703	SampleK48	SampleK68	A	B	0.839695
1704	SampleK48	SampleK69	A	B	0.88959
1705	SampleK48	SampleK70	A	B	0.848101
1706	SampleK48	SampleK71	A	B	0.925926
1707	SampleK48	SampleK72	A	B	0.851852
1708	SampleK48	SampleK73	A	B	0.876404
1709	SampleK48	SampleK74	A	B	0.905594
1710	SampleK48	SampleK75	A	B	0.910781
1711	SampleK48	SampleK76	A	B	0.915441
1712	SampleK48	SampleK77	A	B	0.908537
1713	SampleK48	SampleK78	A	B	0.901408
1714	SampleK48	SampleK79	A	B	0.955172
1715	SampleK48	SampleK80	A	B	0.924901
1716	SampleK49	SampleK21	A	B	0.914191
1717	SampleK49	SampleK23	A	B	0.888889
1718	SampleK49	SampleK24	A	B	0.951327
1719	SampleK49	SampleK25	A	B	0.900735
1720	SampleK49	SampleK26	A	B	0.897059
1721	SampleK49	SampleK27	A	B	0.780952
1722	SampleK49	SampleK28	A	B	0.935622
1723	SampleK49	SampleK29	A	B	0.905085
1724	SampleK49	SampleK30	A	B	0.883792
1725	SampleK49	SampleK37	A	B	0.834783
1726	SampleK49	SampleK38	A	B	0.89899
1727	SampleK49	SampleK39	A	B	0.859031
1728	SampleK49	SampleK40	A	B	0.918919
1729	SampleK49	SampleK41	A	B	0.829091
1730	SampleK49	SampleK42	A	B	0.847458
1731	SampleK49	SampleK43	A	B	0.865672
1732	SampleK49	SampleK44	A	B	0.846154
1733	SampleK49	SampleK45	A	B	0.844622
1734	SampleK49	SampleK60	A	B	0.810409
1735	SampleK49	SampleK61	A	B	0.875536
1736	SampleK49	SampleK62	A	B	0.810345
1737	SampleK49	SampleK63	A	B	0.877246
1738	SampleK49	SampleK64	A	B	0.907173
1739	SampleK49	SampleK65	A	B	0.865385
1740	SampleK49	SampleK66	A	B	0.845324
1741	SampleK49	SampleK67	A	B	0.874126
1742	SampleK49	SampleK68	A	B	0.842105
1743	SampleK49	SampleK69	A	B	0.852234
1744	SampleK49	SampleK70	A	B	0.825269
1745	SampleK49	SampleK71	A	B	0.838028
1746	SampleK49	SampleK72	A	B	0.836983
1747	SampleK49	SampleK73	A	B	0.898438
1748	SampleK49	SampleK74	A	B	0.843137
1749	SampleK49	SampleK75	A	B	0.94636
1750	SampleK49	SampleK76	A	B	0.831224
1751	SampleK49	SampleK77	A	B	0.920635
1752	SampleK49	SampleK78	A	B	0.892857
1753	SampleK49	SampleK79	A	B	0.936567
1754	SampleK49	SampleK80	A	B	0.89083
1755	SampleK5	SampleK21	A	B	0.894231
1756	SampleK5	SampleK23	A	B	0.878788
1757	SampleK5	SampleK24	A	B	0.958848
1758	SampleK5	SampleK25	A	B	0.866906
1759	SampleK5	SampleK26	A	B	0.902778
1760	SampleK5	SampleK27	A	B	0.79646
1761	SampleK5	SampleK28	A	B	0.918033
1762	SampleK5	SampleK29	A	B	0.873754
1763	SampleK5	SampleK30	A	B	0.882698
1764	SampleK5	SampleK37	A	B	0.911877
1765	SampleK5	SampleK38	A	B	0.860465
1766	SampleK5	SampleK39	A	B	0.9
1767	SampleK5	SampleK40	A	B	0.942149
1768	SampleK5	SampleK41	A	B	0.940439
1769	SampleK5	SampleK42	A	B	0.85259
1770	SampleK5	SampleK43	A	B	0.888889
1771	SampleK5	SampleK44	A	B	0.869565
1772	SampleK5	SampleK45	A	B	0.948454
1773	SampleK5	SampleK60	A	B	0.833333
1774	SampleK5	SampleK61	A	B	0.938931
1775	SampleK5	SampleK62	A	B	0.827922
1776	SampleK5	SampleK63	A	B	0.91989
1777	SampleK5	SampleK64	A	B	0.966165
1778	SampleK5	SampleK65	A	B	0.930636
1779	SampleK5	SampleK66	A	B	0.895082
1780	SampleK5	SampleK67	A	B	0.877076
1781	SampleK5	SampleK68	A	B	0.820312
1782	SampleK5	SampleK69	A	B	0.88535
1783	SampleK5	SampleK70	A	B	0.856061
1784	SampleK5	SampleK71	A	B	0.872964
1785	SampleK5	SampleK72	A	B	0.853828
1786	SampleK5	SampleK73	A	B	0.928058
1787	SampleK5	SampleK74	A	B	0.839552
1788	SampleK5	SampleK75	A	B	0.945652
1789	SampleK5	SampleK76	A	B	0.946043
1790	SampleK5	SampleK77	A	B	0.921212
1791	SampleK5	SampleK78	A	B	0.888252
1792	SampleK5	SampleK79	A	B	0.947552
1793	SampleK5	SampleK80	A	B	0.855932
1794	SampleK50	SampleK21	A	B	0.917431
1795	SampleK50	SampleK23	A	B	0.944637
1796	SampleK50	SampleK24	A	B	0.976562
1797	SampleK50	SampleK25	A	B	0.909091
1798	SampleK50	SampleK26	A	B	0.905724
1799	SampleK50	SampleK27	A	B	0.898039
1800	SampleK50	SampleK28	A	B	0.95
1801	SampleK50	SampleK29	A	B	0.89172
1802	SampleK50	SampleK30	A	B	0.910615
1803	SampleK50	SampleK37	A	B	0.942238
1804	SampleK50	SampleK38	A	B	0.91358
1805	SampleK50	SampleK39	A	B	0.932331
1806	SampleK50	SampleK40	A	B	0.948413
1807	SampleK50	SampleK41	A	B	0.961078
1808	SampleK50	SampleK42	A	B	0.908088
1809	SampleK50	SampleK43	A	B	0.892256
1810	SampleK50	SampleK44	A	B	0.865385
1811	SampleK50	SampleK45	A	B	0.894737
1812	SampleK50	SampleK60	A	B	0.897764
1813	SampleK50	SampleK61	A	B	0.916981
1814	SampleK50	SampleK62	A	B	0.878788
1815	SampleK50	SampleK63	A	B	0.90411
1816	SampleK50	SampleK64	A	B	0.928302
1817	SampleK50	SampleK65	A	B	0.920228
1818	SampleK50	SampleK66	A	B	0.935385
1819	SampleK50	SampleK67	A	B	0.925697
1820	SampleK50	SampleK68	A	B	0.889286
1821	SampleK50	SampleK69	A	B	0.915408
1822	SampleK50	SampleK70	A	B	0.821429
1823	SampleK50	SampleK71	A	B	0.887147
1824	SampleK50	SampleK72	A	B	0.899344
1825	SampleK50	SampleK73	A	B	0.895683
1826	SampleK50	SampleK74	A	B	0.896552
1827	SampleK50	SampleK75	A	B	0.951049
1828	SampleK50	SampleK76	A	B	0.905797
1829	SampleK50	SampleK77	A	B	0.84858
1830	SampleK50	SampleK78	A	B	0.89415
1831	SampleK50	SampleK79	A	B	0.949153
1832	SampleK50	SampleK80	A	B	0.955056
1833	SampleK51	SampleK21	A	B	0.895706
1834	SampleK51	SampleK23	A	B	0.90493
1835	SampleK51	SampleK24	A	B	0.94902
1836	SampleK51	SampleK25	A	B	0.854167
1837	SampleK51	SampleK26	A	B	0.881757
1838	SampleK51	SampleK27	A	B	0.82377
1839	SampleK51	SampleK28	A	B	0.910156
1840	SampleK51	SampleK29	A	B	0.872611
1841	SampleK51	SampleK30	A	B	0.884507
1842	SampleK51	SampleK37	A	B	0.884328
1843	SampleK51	SampleK38	A	B	0.898462
1844	SampleK51	SampleK39	A	B	0.888889
1845	SampleK51	SampleK40	A	B	0.937255
1846	SampleK51	SampleK41	A	B	0.936747
1847	SampleK51	SampleK42	A	B	0.860902
1848	SampleK51	SampleK43	A	B	0.905229
1849	SampleK51	SampleK44	A	B	0.897436
1850	SampleK51	SampleK45	A	B	0.933555
1851	SampleK51	SampleK60	A	B	0.818182
1852	SampleK51	SampleK61	A	B	0.930657
1853	SampleK51	SampleK62	A	B	0.821317
1854	SampleK51	SampleK63	A	B	0.925926
1855	SampleK51	SampleK64	A	B	0.975265
1856	SampleK51	SampleK65	A	B	0.930556
1857	SampleK51	SampleK66	A	B	0.864516
1858	SampleK51	SampleK67	A	B	0.889937
1859	SampleK51	SampleK68	A	B	0.799242
1860	SampleK51	SampleK69	A	B	0.855799
1861	SampleK51	SampleK70	A	B	0.806122
1862	SampleK51	SampleK71	A	B	0.868339
1863	SampleK51	SampleK72	A	B	0.827189
1864	SampleK51	SampleK73	A	B	0.935374
1865	SampleK51	SampleK74	A	B	0.827338
1866	SampleK51	SampleK75	A	B	0.9375
1867	SampleK51	SampleK76	A	B	0.9
1868	SampleK51	SampleK77	A	B	0.905605
1869	SampleK51	SampleK78	A	B	0.867978
1870	SampleK51	SampleK79	A	B	0.917808
1871	SampleK51	SampleK80	A	B	0.869048
1872	SampleK52	SampleK21	A	B	0.9
1873	SampleK52	SampleK23	A	B	0.875622
1874	SampleK52	SampleK24	A	B	0.97191
1875	SampleK52	SampleK25	A	B	0.930131
1876	SampleK52	SampleK26	A	B	0.925764
1877	SampleK52	SampleK27	A	B	0.797619
1878	SampleK52	SampleK28	A	B	0.838323
1879	SampleK52	SampleK29	A	B	0.915323
1880	SampleK52	SampleK30	A	B	0.90493
1881	SampleK52	SampleK37	A	B	0.855615
1882	SampleK52	SampleK38	A	B	0.871901
1883	SampleK52	SampleK39	A	B	0.897849
1884	SampleK52	SampleK40	A	B	0.84472
1885	SampleK52	SampleK41	A	B	0.910569
1886	SampleK52	SampleK42	A	B	0.89899
1887	SampleK52	SampleK43	A	B	0.927039
1888	SampleK52	SampleK44	A	B	0.857143
1889	SampleK52	SampleK45	A	B	0.960352
1890	SampleK52	SampleK60	A	B	0.877637
1891	SampleK52	SampleK61	A	B	0.887701
1892	SampleK52	SampleK62	A	B	0.885057
1893	SampleK52	SampleK63	A	B	0.93
1894	SampleK52	SampleK64	A	B	0.959391
1895	SampleK52	SampleK65	A	B	0.880597
1896	SampleK52	SampleK66	A	B	0.854077
1897	SampleK52	SampleK67	A	B	0.883333
1898	SampleK52	SampleK68	A	B	0.879227
1899	SampleK52	SampleK69	A	B	0.897638
1900	SampleK52	SampleK70	A	B	0.856716
1901	SampleK52	SampleK71	A	B	0.854772
1902	SampleK52	SampleK72	A	B	0.869333
1903	SampleK52	SampleK73	A	B	0.914286
1904	SampleK52	SampleK74	A	B	0.84689
1905	SampleK52	SampleK75	A	B	0.854922
1906	SampleK52	SampleK76	A	B	0.86802
1907	SampleK52	SampleK77	A	B	0.948529
1908	SampleK52	SampleK78	A	B	0.884211
1909	SampleK52	SampleK79	A	B	0.954751
1910	SampleK52	SampleK80	A	B	0.802395
1911	SampleK53	SampleK21	A	B	0.952978
1912	SampleK53	SampleK23	A	B	0.924528
1913	SampleK53	SampleK24	A	B	0.987448
1914	SampleK53	SampleK25	A	B	0.958904
1915	SampleK53	SampleK26	A	B	0.959044
1916	SampleK53	SampleK27	A	B	0.865217
1917	SampleK53	SampleK28	A	B	0.950207
1918	SampleK53	SampleK29	A	B	0.931596
1919	SampleK53	SampleK30	A	B	0.951841
1920	SampleK53	SampleK37	A	B	0.920949
1921	SampleK53	SampleK38	A	B	0.952681
1922	SampleK53	SampleK39	A	B	0.964706
1923	SampleK53	SampleK40	A	B	0.925439
1924	SampleK53	SampleK41	A	B	0.832143
1925	SampleK53	SampleK42	A	B	0.954717
1926	SampleK53	SampleK43	A	B	0.930796
1927	SampleK53	SampleK44	A	B	0.9
1928	SampleK53	SampleK45	A	B	0.869732
1929	SampleK53	SampleK60	A	B	0.890785
1930	SampleK53	SampleK61	A	B	0.868644
1931	SampleK53	SampleK62	A	B	0.888889
1932	SampleK53	SampleK63	A	B	0.879056
1933	SampleK53	SampleK64	A	B	0.926829
1934	SampleK53	SampleK65	A	B	0.791246
1935	SampleK53	SampleK66	A	B	0.909699
1936	SampleK53	SampleK67	A	B	0.902685
1937	SampleK53	SampleK68	A	B	0.941818
1938	SampleK53	SampleK69	A	B	0.881188
1939	SampleK53	SampleK70	A	B	0.895
1940	SampleK53	SampleK71	A	B	0.905229
1941	SampleK53	SampleK72	A	B	0.889655
1942	SampleK53	SampleK73	A	B	0.891892
1943	SampleK53	SampleK74	A	B	0.947368
1944	SampleK53	SampleK75	A	B	0.914729
1945	SampleK53	SampleK76	A	B	0.805085
1946	SampleK53	SampleK77	A	B	0.921875
1947	SampleK53	SampleK78	A	B	0.943978
1948	SampleK53	SampleK79	A	B	0.982456
1949	SampleK53	SampleK80	A	B	0.925311
1950	SampleK54	SampleK21	A	B	0.874552
1951	SampleK54	SampleK23	A	B	0.931452
1952	SampleK54	SampleK24	A	B	0.957746
1953	SampleK54	SampleK25	A	B	0.903475
1954	SampleK54	SampleK26	A	B	0.912214
1955	SampleK54	SampleK27	A	B	0.835749
1956	SampleK54	SampleK28	A	B	0.852217
1957	SampleK54	SampleK29	A	B	0.896057
1958	SampleK54	SampleK30	A	B	0.878205
1959	SampleK54	SampleK37	A	B	0.909483
1960	SampleK54	SampleK38	A	B	0.912892
1961	SampleK54	SampleK39	A	B	0.890909
1962	SampleK54	SampleK40	A	B	0.886139
1963	SampleK54	SampleK41	A	B	0.899642
1964	SampleK54	SampleK42	A	B	0.901709
1965	SampleK54	SampleK43	A	B	0.875486
1966	SampleK54	SampleK44	A	B	0.871681
1967	SampleK54	SampleK45	A	B	0.934109
1968	SampleK54	SampleK60	A	B	0.86194
1969	SampleK54	SampleK61	A	B	0.926087
1970	SampleK54	SampleK62	A	B	0.865979
1971	SampleK54	SampleK63	A	B	0.918919
1972	SampleK54	SampleK64	A	B	0.859813
1973	SampleK54	SampleK65	A	B	0.899351
1974	SampleK54	SampleK66	A	B	0.870849
1975	SampleK54	SampleK67	A	B	0.867159
1976	SampleK54	SampleK68	A	B	0.84188
1977	SampleK54	SampleK69	A	B	0.856631
1978	SampleK54	SampleK70	A	B	0.837466
1979	SampleK54	SampleK71	A	B	0.850365
1980	SampleK54	SampleK72	A	B	0.862408
1981	SampleK54	SampleK73	A	B	0.905738
1982	SampleK54	SampleK74	A	B	0.847737
1983	SampleK54	SampleK75	A	B	0.888889
1984	SampleK54	SampleK76	A	B	0.917355
1985	SampleK54	SampleK77	A	B	0.920266
1986	SampleK54	SampleK78	A	B	0.877358
1987	SampleK54	SampleK79	A	B	0.924303
1988	SampleK54	SampleK80	A	B	0.888372
1989	SampleK55	SampleK21	A	B	0.94306
1990	SampleK55	SampleK23	A	B	0.921739
1991	SampleK55	SampleK24	A	B	0.969849
1992	SampleK55	SampleK25	A	B	0.878151
1993	SampleK55	SampleK26	A	B	0.936508
1994	SampleK55	SampleK27	A	B	0.839378
1995	SampleK55	SampleK28	A	B	0.951456
1996	SampleK55	SampleK29	A	B	0.897727
1997	SampleK55	SampleK30	A	B	0.918831
[truncated: 2,643 more rows]

## Sheet: Table 3 Phylum level
index	Grouping	k__Archaea;p__Euryarchaeota	k__Bacteria;p__Actinobacteria	k__Bacteria;p__Bacteroidetes	k__Bacteria;p__Cyanobacteria	k__Bacteria;p__Firmicutes	k__Bacteria;p__Fusobacteria	k__Bacteria;p__Lentisphaerae	k__Bacteria;p__OD1	k__Bacteria;p__Proteobacteria	k__Bacteria;p__Synergistetes	k__Bacteria;p__TM7	k__Bacteria;p__Tenericutes	k__Bacteria;p__Verrucomicrobia
SampleK1	HC	0	0	0.218532	0	0.73902	0.0029459	0.000803428	0	0.0386984	0	0	0	0
SampleK10	HC	0	0	0.424956	0	0.386213	0.00541012	0	0	0.131239	0	0	0	0.0521815
SampleK11	HC	0	0	0.304002	0	0.645615	0	0	0	0.0503832	0	0	0	0
SampleK12	HC	0	0	0.292076	0	0.658375	0	0	0	0.0487462	0	0.000802407	0	0
SampleK13	HC	0	0.00125513	0.292903	0	0.660201	0	0	0	0.0456413	0	0	0	0
SampleK14	HC	0	0	0.172296	0	0.770615	0	0	0	0.057089	0	0	0	0
SampleK15	HC	0	0	0.103314	0	0.505692	0	0	0	0.390994	0	0	0	0
SampleK16	HC	0	0	0.273668	0	0.675769	0	0	0	0.0505626	0	0	0	0
SampleK17	HC	0	0	0.295354	0	0.575829	0.0387627	0	0	0.0514226	0	0	0	0.0386322
SampleK18	HC	0	0	0.391121	0	0.545771	0	0	0	0.0631077	0	0	0	0
SampleK19	HC	0	0	0.316974	0	0.614013	0	0	0	0.0690138	0	0	0	0
SampleK2	HC	0	0	0.222355	0	0.726863	0.0128613	0	0	0.0364625	0	0	0	0.0014585
SampleK20	HC	0	0	0.285468	0	0.511009	0.0352288	0	0	0.166571	0	0.00172315	0	0
SampleK21	CSU	0	0	0.390852	0	0.593146	0	0	0	0.0160021	0	0	0	0
SampleK23	CSU	0	0	0.311446	0	0.661736	0	0	0	0.0125795	0	0	0	0.0142383
SampleK24	CSU	0	0.00876741	0.325941	0	0.633316	0	0	0	0.028537	0	0	0.0034382	0
SampleK25	CSU	0	0.00429119	0.211341	0	0.764904	0	0	0	0.0194636	0	0	0	0
SampleK26	CSU	0	0	0.276215	0	0.676389	0.0387153	0	0	0.00868056	0	0	0	0
SampleK27	CSU	0	0.0130673	0.276002	0	0.617341	0	0	0	0.09359	0	0	0	0
SampleK28	CSU	0	0	0.241745	0	0.743809	0	0	0	0.0144458	0	0	0	0
SampleK29	CSU	0	0.0310559	0.266125	0	0.630913	0	0	0	0.0702341	0	0	0	0.00167224
SampleK3	HC	0	0.0039465	0.364832	0	0.589783	0	0	0	0.039465	0	0	0.00197325	0
SampleK30	CSU	0	0.010168	0.116048	0	0.763484	0	0	0	0.110301	0	0	0	0
SampleK31	HC	0	0.0120716	0.316555	0	0.635051	0.0301789	0	0	0.00614357	0	0	0	0
SampleK32	HC	0	0.0182254	0.229376	0	0.698201	0	0	0	0.0541966	0	0	0	0
SampleK33	HC	0	0	0.388148	0	0.58034	0	0	0.0002151	0.0312971	0	0	0	0
SampleK34	HC	0	0.0028131	0.373579	0	0.568133	0	0.00135029	0	0.0371329	0	0	0	0.0169911
SampleK35	HC	0	0	0.214119	0	0.468124	0	0	0	0.317757	0	0	0	0
SampleK36	HC	0	0.0120808	0.1741	0	0.693463	0	0	0.00022581	0.119454	0	0.00067743	0	0
SampleK37	CSU	0	0	0.214158	0	0.611608	0	0	0	0.174234	0	0	0	0
SampleK38	CSU	0	0.0204459	0.253924	0	0.6883	0	0	0	0.0373302	0	0	0	0
SampleK39	CSU	0	0.00315457	[M-H]-	0	0.65997	0	0	0	0.00896563	0	0.00132824	0	0
SampleK4	HC	0	0	0.336634	0	0.549505	0.0933522	0	0	0.0205092	0	0	0	0
SampleK40	CSU	0	0.00495246	0.325277	0	0.638669	0	0	0	0.0305071	0	0.000594295	0	0
SampleK41	CSU	0	0.00615442	0.179224	0	0.733122	0	0	0	0.0814994	0	0	0	0
SampleK42	CSU	0	0.0586032	0.266123	0	0.577067	0.00856302	0	0	0.0896441	0	0	0	0
SampleK43	CSU	0	0	0.160184	0	0.787461	0	0	0	0.0477597	0	0	0.00459544	0
SampleK44	CSU	0	0.0129932	0.190303	0	0.739502	0	0	0	0.0565679	0	0	0.000633814	0
SampleK45	CSU	0	0	0.231117	0	0.671885	0	0	0	0.0969981	0	0	0	0
SampleK46	HC	0	0.0420926	0.266837	0	0.682802	0	0	0	0.00826819	0	0	0	0
SampleK47	HC	0	0	0.221083	0.0118664	0.739862	0	0	0	0.0271889	0	0	0	0
SampleK48	HC	0	0.00761932	0.290109	0	0.647211	0	0	0	0.0550604	0	0	0	0
SampleK49	HC	0	0	0.379217	0	0.580032	0	0	0	0.0407516	0	0	0	0
SampleK5	HC	0	0	0.284973	0	0.689068	0	0	0	0.025959	0	0	0	0
SampleK50	HC	0	0.00293378	0.346745	0	0.623917	0	0.00195585	0	0.0244482	0	0	0	0
SampleK51	HC	0	0.0522028	0.213633	0	0.697423	0	0	0	0.0367415	0	0	0	0
SampleK52	HC	0	0	0.242727	0	0.46396	0	0	0	0.251845	0	0	0.00694746	0.0345202
SampleK53	HC	0	0	0.185204	0	0.777421	0	0	0	0.0373748	0	0	0	0
SampleK54	HC	0	0.0808809	0.12902	0	0.735334	0	0	0	0.0547652	0	0	0	0
SampleK55	HC	0	0	0.433839	0	0.498012	0.0448301	0	0	0.0211497	0	0.0021692	0	0
SampleK56	HC	0	0	0.231031	0	0.693913	0	0	0	0.0750557	0	0	0	0
SampleK57	HC	0	0.0196741	0.281797	0	0.570946	0.081876	0	0	0.0457075	0	0	0	0
SampleK58	HC	0	0.00823257	0.37947	0	0.352457	0.00926164	0	0	0.222279	0	0	0	0.0282995
SampleK59	HC	0	0.00626432	0.103743	0	0.799847	0.00152788	0	0	0.0886173	0	0	0	0
SampleK6	HC	0	0.00421496	0.198894	0	0.767123	0	0	0	0.0297682	0	0	0	0
SampleK60	CSU	0	0	0.142776	0.0173004	0.809886	0.0108365	0	0	0.0159696	0	0	0	0.00323194
SampleK61	CSU	0	0.024971	0.210801	0	0.708769	0	0	0	0.0554588	0	0	0	0
SampleK62	CSU	0	0.0116031	0.254085	0	0.677244	0	0	0	0.0570684	0	0	0	0
SampleK63	CSU	0	0.00576923	0.221538	0	0.757308	0	0	0	0.0153846	0	0	0	0
SampleK64	CSU	0	0.0280845	0.285886	0	0.668987	0	0	0	0.0170427	0	0	0	0
SampleK65	CSU	0	0.00659444	0.201916	0	0.772178	0	0	0	0.0193123	0	0	0	0
SampleK66	CSU	0	0.00137694	0.0198508	0	0.952381	0	0	0.0010327	0.0242111	0	0.00114745	0	0
SampleK67	CSU	0	0	0.254616	0	0.661013	0.00429369	0	0	0.0800773	0	0	0	0
SampleK68	CSU	0	0	0.188081	0	0.655385	0.00469052	0	0	0.151844	0	0	0	0
SampleK69	CSU	0	0	0.420306	0	0.498942	0.00261292	0	0	0.0781386	0	0	0	0
SampleK7	HC	0	0	0.512651	0	0.37622	0.0196792	0	0	0.0914503	0	0	0	0
SampleK70	CSU	0	0	0.44665	0	0.527047	0	0	0	0.0263027	0	0	0	0
SampleK71	CSU	0	0	0.122446	0	0.872609	0	0	0	0.0049447	0	0	0	0
SampleK72	CSU	0	0.012869	0.280091	0	0.670031	0	0	0	0.037009	0	0	0	0
SampleK73	CSU	0	0.022056	0.39043	0	0.533729	0	0	0	0.0514639	0	0	0	0.00232168
SampleK74	CSU	0	0	0.173925	0	0.801025	0	0	0.000426985	0.0246228	0	0	0	0
SampleK75	CSU	0	0.0257824	0.201434	0	0.759686	0.00234386	0	0	0.0107542	0	0	0	0
SampleK76	CSU	0	0.0145238	0.52814	0	0.425813	0.0118831	0	0	0.0196402	0	0	0	0
SampleK77	CSU	0	0	0.643994	0	0.278894	0.0128837	0	0	0.0642289	0	0	0	0
SampleK78	CSU	0	0.0343675	0.320453	0	0.360951	0.209549	0	0	0.0746795	0	0	0	0
SampleK79	CSU	0	0.00413743	0.285123	0	0.681238	0	0	0	0.0237453	0	0	0	0.00575643
SampleK8	HC	0.00182738	0.00238965	0.285775	0	0.663059	0	0.00140568	0.000421704	0.0267079	0.00140568	0	0.00182738	0.0151813
SampleK80	CSU	0	0.000516529	0.391529	0	0.564394	0	0	0	0.0435606	0	0	0	0
SampleK9	HC	0	0.0027452	0.469928	0	0.426753	0.065136	0	0.00224607	0.0209633	0	0	0	0.0122286

## Sheet: Table 4 Genus level
index	Grouping	k__Bacteria;p__Firmicutes;c__Clostridia;o__Clostridiales;f__Ruminococcaceae;g__Faecalibacterium	k__Bacteria;p__Firmicutes;c__Clostridia;o__Clostridiales;f__Lachnospiraceae;g__Roseburia	k__Bacteria;p__Firmicutes;c__Clostridia;o__Clostridiales;f__Lachnospiraceae;g__Lachnospira	k__Bacteria;p__Firmicutes;c__Clostridia;o__Clostridiales;f__Lachnospiraceae;g__Blautia	k__Bacteria;p__Firmicutes;c__Clostridia;o__Clostridiales;f__Ruminococcaceae;g__Ruminococcus	k__Bacteria;p__Firmicutes;c__Clostridia;o__Clostridiales;f__Ruminococcaceae;g__Oscillospira	k__Bacteria;p__Firmicutes;c__Clostridia;o__Clostridiales;f__Lachnospiraceae;g__Dorea	k__Bacteria;p__Firmicutes;c__Clostridia;o__Clostridiales;f__Lachnospiraceae;g__Coprococcus	k__Bacteria;p__Firmicutes;c__Clostridia;o__Clostridiales;f__Ruminococcaceae;g__Gemmiger	k__Bacteria;p__Firmicutes;c__Clostridia;o__Clostridiales;f__Veillonellaceae;g__Megamonas	k__Bacteria;p__Firmicutes;c__Clostridia;o__Clostridiales;f__Veillonellaceae;g__Phascolarctobacterium	k__Bacteria;p__Firmicutes;c__Clostridia;o__Clostridiales;f__Clostridiaceae;g__Clostridium	k__Bacteria;p__Firmicutes;c__Bacilli;o__Lactobacillales;f__Streptococcaceae;g__Streptococcus	k__Bacteria;p__Firmicutes;c__Clostridia;o__Clostridiales;f__Veillonellaceae;g__Dialister	k__Bacteria;p__Bacteroidetes;c__Bacteroidia;o__Bacteroidales;f__Bacteroidaceae;g__Bacteroides	k__Bacteria;p__Bacteroidetes;c__Bacteroidia;o__Bacteroidales;f__Prevotellaceae;g__Prevotella	k__Bacteria;p__Bacteroidetes;c__Bacteroidia;o__Bacteroidales;f__Porphyromonadaceae;g__Parabacteroides	k__Bacteria;p__Bacteroidetes;c__Bacteroidia;o__Bacteroidales;f__Rikenellaceae;g__Alistipes	k__Bacteria;p__Proteobacteria;c__Betaproteobacteria;o__Burkholderiales;f__Alcaligenaceae;g__Sutterella	k__Bacteria;p__Actinobacteria;c__Actinobacteria;o__Bifidobacteriales;f__Bifidobacteriaceae;g__Bifidobacterium
SampleK1	A	0.0855107	0.142734	0.0780307	0.0334701	0.0349816	0.110559	0.0364932	0.0315267	0.0239689	0	0.0559274	0	0.0224574	0	0.0053984	0.246599	0.0131721	0	0.0144677	0
SampleK10	A	0.0917549	0	0.0070086	0.0189285	0.0760346	0.084376	0.0272698	0.0118704	0	0	0	0	0.0112287	0	0.678537	0	0	0	0	0
SampleK11	A	0.0655603	0.051219	0.0398092	0.100184	0.057775	0.0682237	0.0170047	0.0788773	0.0657652	0	0.0305265	0.00450727	0.0229461	0	0.286212	0	0.000409752	0.0508093	0.0487605	0
SampleK12	A	0.113327	0.0977069	0.126729	0.104354	0.00465271	0	0.0654703	0	0	0	0	0	0	0	0.354935	0	0.118976	0	0.0428714	0
SampleK13	A	0.0844438	0.112442	0.0744731	0.0374308	0.0561461	0.0377302	0.0383291	0.056745	0.0131756	0	0.0233568	0	0.0193143	0.0419224	0.285672	0	0.0232071	0.0297949	0.0278485	0
SampleK14	A	0.12262	0.0378269	0.0272074	0.108403	0.0637218	0.0327494	0.0855547	0.0238639	0.0568672	0.0390962	0	0.0616908	0.00685453	0.0388423	0.10688	0.113988	0.0170094	0	0.0462046	0
SampleK15	A	0.0701411	0.0991379	0	0.200235	0.052116	0.023511	0.0818966	0.00274295	0.031348	0	0.0670063	0.0254702	0.00901254	0	0.224922	0	0	0.0133229	0	0
SampleK16	A	0.131732	0.0469031	0.0387053	0.0408438	0.119838	0.0520646	0.0608169	0.0363555	0.00763016	0.0213196	0.0197487	0.0244614	0.00583483	0	0.296005	0	0.00448833	0.0502693	0.0347846	0
SampleK17	A	0.0853144	0.0814801	0.095355	0.110813	0.0625	0.0157209	0.0416028	0	0.046204	0	0.0322086	0.00421779	0.00805215	0	0.342983	0	0.0185966	0.0207055	0.0481212	0
SampleK18	A	0.104501	0.161765	0.0578512	0	0	0.00802139	0.00467914	0.0104724	0.0127005	0.0262923	0	0	0.00423351	0.0463458	0.141043	0.302585	0	0.0155971	0	0
SampleK19	A	0.0552486	0.0439864	0.046822	0.0531237	0.059286	0.0643859	0.0427114	0.018912	0.0524862	0	0.041224	0.0146621	0	0	0.371653	0.0308117	0.0344241	0	0.0730982	0
SampleK2	A	0.134437	0.149468	0.0826958	0.0506671	0.0331025	0.027698	0.00895119	0.0130046	0.021618	0.020098	0.00540449	0	0.00422226	0.0726229	0.250633	0.00320892	0.00861341	0.00810674	0.0386759	0
SampleK20	A	0.0135979	0	0	0.0235208	0	0.16391	0.0422639	0.0242558	0	0	0.0683572	0.00661521	0.0687247	0	0.321573	0.030871	0.0345461	0.0981257	0.103638	0
SampleK21	B	0.0854644	0.0833196	0.050581	0.0453721	0.0544465	0.0133641	0.0179838	0.0394324	0.0140241	0	0.0410823	0.0122092	0.00973437	0	0.161195	0.290546	0.00824946	0.0204587	0.0197987	0
SampleK23	B	0.0834771	0.0330026	0.0613484	0.0468076	0.072692	0.0795945	0.0537101	0.0852028	0.0191976	0	0	0.0282571	0	0	0.404443	0	0.0183348	0.0422778	0	0
SampleK24	B	0.103356	0.0796484	0.0421403	0.0135855	0.0591369	0.0570059	0.0295685	0.0583378	0.082845	0	0.0295685	0.0141183	0.0061268	0.00799148	0.324987	0	0.0290357	0.00958977	0.0154502	0
SampleK25	B	0.107248	0.0994522	0.0332504	0.0328698	0.00337126	0.0530973	0.0973451	0.0172777	0	0.127265	0	0.0453013	0	0	0.29056	0	0	0	0.0267594	0
SampleK26	B	0.0918575	0.0580153	0.0924246	0.0450382	0.0208651	0.0681934	0.0882952	0.0312977	0.0463104	0	0.0918575	0.021374	0.0145038	0	0.18117	0.116539	0.0201018	0.0465649	0	0
SampleK27	B	0.188163	0.108261	0.0665978	0.0189889	0.0027127	0.0305795	0.0431566	0	0	0	0.0387176	0.00961776	0.0505549	0	0.28508	0	0.011344	0	0.0863132	0.0182491
SampleK28	B	0.0983051	0.138606	0.0584603	0.0256121	0.019209	0	0.039548	0	0.0531073	0.125047	0	0.00376648	0.047081	0	0.308851	0	0	0	0.00225989	0
SampleK29	B	0.104928	0.0717399	0.0533333	0.0549782	0.0918538	0.0536373	0.030171	0.0650352	0.0459269	0	0.0455917	0	0	0.00938652	0.149849	0.00134093	0.0338585	0.0663761	0.0653704	0.0382166
SampleK3	A	0.109746	0.0831666	0.0595133	0.0325807	0.0485853	0.0102887	0	0.0603029	0.0131466	0	0.0277222	0.015433	0.00628751	0	0.235496	0.144041	0.0222921	0.0511575	0.0514433	0.00514433
SampleK30	B	0.162681	0.0822464	0.116498	0.114855	0.0884058	0.00688406	0.0673913	0.0869565	0.0496377	0	0.0318841	0.00978261	0.0123188	0	0.173551	0	0	0	0.0144928	0.0166667
SampleK31	A	0.191085	0.120081	0.06279	0.0235226	0.0200378	0.022361	0.00972847	0.0313634	0	0.00769566	0.0214898	0.0103093	0	0	0.399593	0	0.0135037	0.00101641	0	0.00813126
SampleK32	A	0.0845135	0.084818	0.0587314	0.00822293	0.0966956	0.0750723	0.0150754	0.118928	0.0290848	0.0405056	0	0.00624334	0	0.0237551	0.184864	0.0494899	0.0155322	0	0.0592356	0.023146
SampleK33	A	0.186791	0.0455103	0.067515	0.0176218	0.0182348	0.0165492	0.00566963	0.101747	0.0122587	0.0277352	0.0242108	0.0219124	0.00429053	0	0.421085	0.00245173	0.0190009	0.0294208	0	0
SampleK34	A	0.0602842	0.117841	0.00501862	0.00330128	0.0687527	0.0513851	0.0140663	0.0297115	0.0167935	0.0470791	0	0.0111956	0.00330128	0.0196641	0.33386	0.0143534	0.0294244	0.0410507	0.0183723	0.00172241
SampleK35	A	0.152881	0.0199922	0.0626172	0.0403763	0.0529204	0.0156801	0.0109761	0	0.0125441	0	0.0834967	0.0932967	0	0	0.497844	0	0	0	0	0
SampleK36	A	0.196821	0.0552612	0.203235	0.0328034	0.0381024	0.0302801	0.0431491	0	0.0217007	0	0.001514	0.0539995	0	0.0239717	0.368155	0	0.0209437	0	0.0310371	0.0269997
SampleK37	B	0.138634	0.0636128	0.0628028	0.0648228	0.0312878	0.0309421	0.0456353	0.0369922	0.0786517	0.0363008	0.0259291	0.00605013	0	0	0.26344	0.0121003	0.0430424	0	0.0589455	0
SampleK38	B	0.138755	0.191209	0.0598546	0.0243824	0.00465191	0.00368944	0.0295156	0.0113892	0.00593519	0	0.0352903	0	0.0243824	0	0.211902	0.0692974	0.00818094	0	0.0336862	0.0165223
SampleK39	B	0.0911641	0.0663862	[M-H]-	0.0956054	0.012389	0.0301543	0.00841515	0.0226741	0.0813464	0	0.0187003	0.0376344	0.00327256	0.0137915	0.371435	0.0119215	0.0338943	0.030388	0	0.00444133
SampleK4	A	0.0876342	0	0.0295798	0.091098	0	0.0110842	0.0259785	0	0	0.217527	0.0315206	0.010045	0.0142016	0	0.459647	0	0.0349844	0	0.0162799	0
SampleK40	B	0.0639504	0.100108	0.0863014	0.0507285	0.0337291	0.0124123	0.0164598	0.0555855	0.0143011	0.0240151	0.00188883	0.0188883	0.0240151	0.0221263	0.0715057	0.337291	0.0156503	0.00701565	0.0234754	0.00674582
SampleK41	B	0.177383	0.0540847	0.0778024	0.128971	0.00794251	0.00340393	0.0450076	0.00605144	0.0347958	0	0.035174	0.0960666	0.0181543	0	0.33888	0	0	0	0	0
SampleK42	B	0.064599	0.0535362	0.111626	0.0890952	0.0219281	0.00711181	0.0642039	0.00454366	0.0590676	0.05887	0.0298301	0.00632161	0.025484	0	0.367246	0	0.00809957	0	0	0.0865271
SampleK43	B	0.133114	0.054143	0.0394897	0.0487586	0.074484	0.128926	0.0508525	0.05863	0.0714927	0.0424768	0.0445707	0	0	0	0.196231	0	0.0206401	0.0215375	0	0
SampleK44	B	0.123832	0.0538779	0	0.113404	0.0158592	0.0380187	0.0695199	0.0527917	0.0230285	0.0547469	0.0464914	0.0110797	0.0421464	0	0.023463	0.202911	0.01738	0	0.0397567	0.0178145
SampleK45	B	0.0454545	0.28574	0.0361118	0	0.00128299	0	0.0188783	0	0.0210777	0.0124633	0.0262097	0	0.0416056	0	0.255682	0	0.0058651	0	0	0
SampleK46	A	0.102233	0.0869565	0.0097706	0.020564	0.0916569	0.0920486	0	0.0679593	0.0663925	0	0	0.00215433	0	0.0626714	0.208186	0	0.0213474	0.036036	0	0.0548374
SampleK47	A	0.0573413	0.0386044	0.0382937	0.0381199	0.120982	0.142949	0.0440963	0.0636408	0.0513649	0	0.0324665	0.0369892	0.0209982	0.0187369	0.231304	0	0.025844	0.0101761	0.0277823	0
SampleK48	A	0.127154	0.0547275	0.0941754	0.0440149	0.0770843	0.0135072	0.0642757	0.0130415	0	0.000931532	0.011877	0.0242198	0.0132743	0.0270144	0.425477	0	0.0223568	0	0.013973	0.0123428
SampleK49	A	0.0266836	0.146125	0	0.0403431	0.0311309	0.0311309	0	0.0352605	0.0416137	0.0146125	0	0.00762389	0.0123888	0	0.123253	0.243011	0.00698856	0.0590851	0.0346252	0
SampleK5	A	0.0731011	0.106606	0.0664412	0.0614887	0.037312	0.0544451	0.035218	0.071007	0.0323625	0.027984	0.0239863	0	0	0.00380735	0.0997525	0.215306	0	0.0270322	0.0239863	0
SampleK50	A	0.0821285	0.0465863	0.0394497	0.0654618	0.0491968	0.103213	0.037751	0.0487952	0.0287149	0.0329317	0.0331325	0.0246988	0.00421687	0	0.172289	0.176506	0.0146586	0.0214859	0.0116466	0
SampleK51	A	0.0746812	0.0350638	0.0814911	0.0100182	0.0302823	0.00956284	0.0500911	0	0.0737705	0.282787	0.00500911	0	0.0136612	0	0.290073	0	0.00250455	0	0.0159381	0.0714936
SampleK52	A	0.155917	0	0.0515957	0.122827	0.0521593	0.0134605	0	0.0897364	0.0173864	0	0.0448682	0	0	0	0.445317	0	0.0241167	0.034212	0	0
SampleK53	A	0.0562683	0.0696481	0.0703297	0.0740469	0	0.0317082	0.063783	0.043805	0.0621334	0.0745968	0	0.0379399	0.0579179	0.0518695	0.0936584	0.161107	0.00256598	0	0.0493035	0
SampleK54	A	0.102383	0.0376836	0.0482324	0.0802161	0.101967	0.0361596	0.0493211	0.0800776	0.0655306	0.00180105	0	0.0317262	0.0714879	0	0.117207	0.0428096	0	0.0113605	0.0180105	0.114575
SampleK55	A	0.0518658	0.0436517	0	0.0213565	0.00281624	0.0424783	0.0943441	0	0	0.138935	0.0288665	0.0251115	0	0	0.405069	0	0.0408355	0.035203	0.0258155	0
SampleK56	A	0.0936475	0.0235656	0.0916889	0.112295	0.0508197	0.019877	0.0418033	0.145287	0.0141393	0.00143443	0	0.0211066	0.0145492	0.0815574	0.30123	0	0.00102459	0.0211066	0.0329918	0
SampleK57	A	0.154969	0.0720497	0.0441459	0.0440994	0.0400621	0.047205	0.0695652	0	0.0118012	0	0.052795	0	0.00776398	0	0.233851	0.0338509	0.0447205	0.0524845	0.0319876	0.0307453
SampleK58	A	0.0793901	0	0.0890805	0.00473186	0.0189274	0.0778128	0.0294427	0.0147213	0.011041	0	0.0651945	0	0.033123	0	0.569926	0.00578339	0	0.0425868	0.0304942	0.0168244
SampleK59	A	0.211693	0.0722201	0.0844646	0.0710737	0	0.0022927	0.048911	0	0.00420329	0	0.00955292	0.0466183	0.118838	0	0.259457	0	0	0	0.0768055	0.00611387
SampleK6	A	0.0741851	0.100787	0.0857143	0.0621956	0.0603222	0.093668	0.0269764	0.0303484	0.0738104	0	0.0258524	0.0400899	0.0183589	0	0.237542	0	0.0359685	0	0.0131135	0.00599475
SampleK60	B	0.19698	0.0492449	0.0910232	0.0538411	0.0909389	0.0590939	0.0558109	0.105384	0.0650033	0	0.0193697	0.0233093	0	0	0.172685	0.0124754	0.0111622	0.0354563	0	0
SampleK61	B	0.199148	0.0436635	0.182149	0.0356763	0.00798722	0.0425985	0.0165069	0.0644302	0	0	0	0	0.07082	0	0.343983	0	0.029819	0	0.0559105	0.0457934
SampleK62	B	0.178349	0.0844037	0.1588	0	0.00330275	0	0.0748624	0.0223853	0	0	0.0161468	0	0.0686239	0	0.393028	0	0	0	0.0565138	0.0179817
SampleK63	B	0.173495	0.131977	0.13412	0.0219962	0.0519659	0.0200715	0.0522409	0.0109981	0.0478416	0	0	0.0208963	0.00989827	0.0255705	0.270003	0	0.00494913	0	0.0178719	0.00824856
SampleK64	B	0.161912	0.0210414	0.0334507	0.068117	0.0395863	0.0128388	0.0171184	0	0.0588445	0	0.0417261	0.0224679	0.0513552	0.00998573	0.409058	0	0.0064194	0	0.0167618	0.0417261
SampleK65	B	0.179024	0.11455	0.110535	0.0384698	0.0558779	0.0180529	0.0296583	0.0550183	0.0496454	0	0	0.0322373	0.0128949	0.0167634	0.238126	0	0.00924135	0.00494305	0.0219213	0.00902643
SampleK66	B	0.309034	0.137001	0.0739082	0.15161	0.0150566	0.00387597	0.0298151	0.121646	0	0	0	0.0146094	0.047257	0.00909362	0.0240012	0	0	0	0	0
SampleK67	B	0.0633977	0.226845	0.0349304	0.0151065	0.0544824	0.0215453	0.0188212	0	0.0255077	0	0.0376424	0.00222883	0	0	0.264983	0	0	0	0.0425953	0
SampleK68	B	0.405028	0.0485335	0.00511135	0.0144902	0.00296788	0.00157123	0.0410265	0.0174581	0	0	0.00139665	0.0240922	0.00942737	0	0.355272	0	0	0	0.0302025	0
SampleK69	B	0.0257991	0.152199	0.0327656	0.0236898	0.00876197	0.0308291	0.0215804	0	0.0136297	0	0	0	0.0157391	0.0074639	0.546325	0.00178485	0	0	0	0
SampleK7	A	0.026738	0.0703743	0.0222722	0.0331551	0.00149733	0.00491979	0.0162567	0.0231016	0	0	0.0275936	0.0059893	0.00470588	0	0.634652	0	0.0224599	0.00235294	0.0558289	0
SampleK70	B	0.0929267	0.121797	0.0101688	0.039336	0.0129917	0.0319379	0.00505233	0.0407795	0.0216528	0	0.0182245	0	0.000902201	0	0.134608	0.298268	0.0137135	0.0221942	0.0238181	0
SampleK71	B	0.113072	0.144184	0.304791	0.171349	0.00928721	0	0.0250755	0.0371488	0.0218249	0.0508475	0.0046436	0.0273973	0.0236824	0	0.19062	0.0239146	0.00255398	0.00139308	0.00882285	0
SampleK72	B	0.15435	0.0686606	0.0302341	0.0232507	0.176727	0.0463923	0.00884183	0.0450824	0.0148455	0	0.0120074	0.0208493	0	0	0.298439	0	0.0138631	0.0232507	0.00807772	0.0167012
SampleK73	B	0.246253	0.0110036	0.0333766	0.00303548	0.0142288	0.0595712	0.0117625	0.00777841	0.0153671	0	0	0.0199203	0	0.0127111	0.301651	0.181559	0.0314931	0.0149877	0.0252324	0.0324417
SampleK74	B	0.188306	0.171789	0.0373678	0.0495495	0.0415121	0.0217276	0.0218159	0.0499912	0.0220809	0	0.0112171	0.0315315	0.000706589	0.00803745	0.159866	0.0363893	0.00362127	0	0.0100689	0
SampleK75	B	0.376255	0.0316602	0.0829982	0.0496139	0.0314672	0.0445946	0.0046332	0.0519305	0	0	0	0.0415058	0.00559846	0.0129344	0.277413	0.0046332	0	0	0	0.0361004
SampleK76	B	0.119364	0.0243956	0	0	0.00936615	0.01198	0.0156829	0	0.0496624	0.0485733	0.0087127	0	0.00261381	0	0.18667	0.425615	0.00653452	0.0219996	0.0252668	0.0191679
SampleK77	B	0	0	0	0.0236079	0.00179625	0.00538876	0	0	0	0	0.0259174	0.00256608	0.0685142	0	0.847318	0.00307929	0.0218116	0	0	0
SampleK78	B	0.0655198	0.0322108	0.0257922	0	0.0713763	0.0120791	0	0.00658858	0	0	0	0.0329429	0	0.0322108	0.603221	0	0	0	0.0439239	0.067716
SampleK79	B	0.134911	0.0431953	0.0582411	0.0139053	0.0985207	0.043787	0.066568	0.0221893	0.0559172	0	0.0133136	0.0035503	0.0544379	0	0.282544	0.0174556	0.0254438	0.064497	0.00976331	0.00680473
SampleK8	A	0.161909	0.102365	0.046567	0.0189641	0.0575041	0.0475122	0.0232463	0.0719821	0.0212072	0	0.00734095	0.0322186	0.00163132	0	0.148858	0.159666	0.0130506	0.016925	0.0132545	0
SampleK80	B	0.113365	0.0636208	0.0220736	0.0894535	0.0117421	0.0239112	0.0326644	0.0416311	0.0249787	0	0.0149445	0.0104611	0	0.00405636	0.0059778	0.452605	0.0029889	0	0.043339	0.000640478
SampleK9	A	0.0889193	0	0	0.00889193	0.00307798	0.0136799	0	0	0	0.131669	0	0	0.0810534	0	0.638509	0.00136799	0.00410397	0	0.0287278	0

## Sheet:  Table 5 LEfSe
OTU	LogMaxMean	Group (A=HC, B=CSU)	LDA SCORE	P.value
k__Bacteria.p__Firmicutes.c__Clostridia.o__Clostridiales.f__Veillonellaceae.g__Phascolarctobacterium	4.23441	A	3.56553	0.0452972
k__Bacteria.p__Firmicutes.c__Clostridia.o__Clostridiales.f__Veillonellaceae	4.64189	A	3.77227	0.00615971
k__Bacteria.p__Firmicutes.c__Clostridia.o__Clostridiales.f__Peptostreptococcaceae	3.94855	B	3.55034	0.0130956
k__Bacteria.p__Firmicutes.c__Bacilli.o__Turicibacterales.f__Turicibacteraceae	2.95965	B	3.06583	0.0342861
k__Bacteria.p__Firmicutes.c__Bacilli.o__Turicibacterales	2.95965	B	3.00194	0.0342861
k__Bacteria.p__Firmicutes.c__Bacilli.o__Lactobacillales.f__Lactobacillaceae.g__Lactobacillus	3.1584	B	2.99625	0.0198552
k__Bacteria.p__Firmicutes.c__Bacilli.o__Turicibacterales.f__Turicibacteraceae.g__Turicibacter	2.95965	B	2.9664	0.0342861
k__Bacteria.p__Firmicutes.c__Bacilli.o__Lactobacillales.f__Lactobacillaceae	3.1584	B	2.95149	0.0207471
k__Bacteria.p__Firmicutes.c__Clostridia.o__Clostridiales.f__Lachnospiraceae.g__Lachnobacterium	2.85948	B	2.61614	0.0185467
k__Bacteria.p__Firmicutes.c__Clostridia.o__Clostridiales	5.78194			-
k__Bacteria.p__Proteobacteria.c__Alphaproteobacteria.o__Rickettsiales	1.28335			-
k__Bacteria.p__Proteobacteria.c__Alphaproteobacteria.o__Rhizobiales	0.646101			-
k__Bacteria.p__Proteobacteria.c__Gammaproteobacteria.o__Pseudomonadales	1.82838			-
k__Bacteria.p__Firmicutes.c__Clostridia.o__Clostridiales.f___Mogibacteriaceae_	2.55653			-
k__Bacteria.p__Firmicutes.c__Erysipelotrichi.o__Erysipelotrichales	4.39721			-
k__Bacteria.p__Actinobacteria.c__Actinobacteria.o__Actinomycetales.f__Actinomycetaceae	1.88306			-
k__Bacteria.p__Bacteroidetes.c___Saprospirae_.o___Saprospirales_.f__Chitinophagaceae	1.32566			-
k__Bacteria.p__TM7.c__TM7_3	2.10768			-
k__Bacteria.p__Proteobacteria.c__Gammaproteobacteria.o__Xanthomonadales	2.28101			-
k__Bacteria.p__Bacteroidetes.c__Bacteroidia.o__Bacteroidales.f__Bacteroidaceae	5.28328			-
k__Bacteria.p__Verrucomicrobia.c__Verrucomicrobiae.o__Verrucomicrobiales.f__Verrucomicrobiaceae	3.49191			-
k__Bacteria.p__Firmicutes.c__Clostridia.o__Clostridiales.f__Clostridiaceae.g__SMB53	3.12267			-
k__Bacteria.p__Verrucomicrobia.c__Verrucomicrobiae	3.49191			-
k__Bacteria.p__Firmicutes.c__Bacilli.o__Bacillales.f__Paenibacillaceae	1.75689			-
k__Bacteria.p__Bacteroidetes.c__Sphingobacteriia	1.13163			-
k__Bacteria.p__Firmicutes.c__Clostridia.o__Clostridiales.f__Lachnospiraceae	5.53699			-
k__Bacteria.p__Bacteroidetes.c__Bacteroidia.o__Bacteroidales	5.44963			-
k__Bacteria.p__Firmicutes.c__Erysipelotrichi	4.39721			-
k__Bacteria.p__Firmicutes.c__Bacilli.o__Lactobacillales.f__Carnobacteriaceae.g__Granulicatella	2.72566			-
k__Bacteria.p__Firmicutes.c__Clostridia.o__Clostridiales.f__Ruminococcaceae	5.253			-
k__Bacteria.p__Bacteroidetes.c__Bacteroidia.o__Bacteroidales.f___Odoribacteraceae_.g__Butyricimonas	3.62504			-
k__Bacteria.p__Firmicutes.c__Bacilli.o__Lactobacillales.f__Streptococcaceae.g__Lactococcus	2.46409			-
k__Bacteria.p__Bacteroidetes.c__Bacteroidia.o__Bacteroidales.f__Porphyromonadaceae.g__Parabacteroides	4.08095			-
k__Bacteria.p__Fusobacteria.c__Fusobacteriia	4.03958			-
k__Bacteria.p__Proteobacteria.c__Gammaproteobacteria.o__Xanthomonadales.f__Xanthomonadaceae.g__Stenotrophomonas	2.28101			-
k__Bacteria.p__Synergistetes	1.5681			-
k__Bacteria.p__Actinobacteria.c__Actinobacteria.o__Actinomycetales.f__Actinomycetaceae.g__Actinomyces	1.88306			-
k__Bacteria.p__Firmicutes.c__Clostridia.o__Clostridiales.f__Peptococcaceae	2.46685			-
k__Bacteria.p__Actinobacteria.c__Coriobacteriia	2.97073			-
k__Bacteria.p__Bacteroidetes.c__Bacteroidia.o__Bacteroidales.f__Rikenellaceae.g__Alistipes	4.06968			-
k__Bacteria.p__Firmicutes.c__Bacilli.o__Lactobacillales.f__Streptococcaceae	4.14708			-
k__Bacteria.p__Proteobacteria.c__Alphaproteobacteria.o__Sphingomonadales.f__Sphingomonadaceae.g__Novosphingobium	2.0662			-
k__Bacteria.p__Bacteroidetes.c__Bacteroidia.o__Bacteroidales.f__Porphyromonadaceae.g__Dysgonomonas	2.44597			-
k__Bacteria.p__Fusobacteria.c__Fusobacteriia.o__Fusobacteriales.f__Fusobacteriaceae	4.03958			-
k__Bacteria.p__Proteobacteria.c__Gammaproteobacteria.o__Enterobacteriales.f__Enterobacteriaceae.g__Serratia	1.91964			-
k__Bacteria.p__Firmicutes.c__Bacilli.o__Gemellales.f__Gemellaceae	2.80678			-
k__Bacteria.p__Bacteroidetes.c__Bacteroidia	5.44963			-
k__Bacteria.p__Proteobacteria.c__Deltaproteobacteria.o__Desulfovibrionales	3.51621			-
k__Bacteria.p__Bacteroidetes.c___Saprospirae_.o___Saprospirales_.f__Chitinophagaceae.g__Sediminibacterium	1.09563			-
k__Bacteria.p__Cyanobacteria	2.88501			-
k__Bacteria.p__Firmicutes.c__Erysipelotrichi.o__Erysipelotrichales.f__Erysipelotrichaceae.g__cc_115	2.53957			-
k__Bacteria.p__Firmicutes.c__Clostridia.o__Clostridiales.f___Tissierellaceae_.g__Finegoldia	1.43434			-
k__Bacteria.p__Proteobacteria.c__Betaproteobacteria.o__Burkholderiales.f__Alcaligenaceae	4.24521			-
k__Bacteria.p__Bacteroidetes.c___Saprospirae_.o___Saprospirales_	1.32566			-
k__Bacteria.p__Proteobacteria.c__Deltaproteobacteria.o__Desulfovibrionales.f__Desulfovibrionaceae	3.51621			-
k__Bacteria.p__Firmicutes.c__Bacilli.o__Lactobacillales	4.20988			-
k__Bacteria.p__Proteobacteria.c__Gammaproteobacteria.o__Enterobacteriales.f__Enterobacteriaceae.g__Proteus	0.940815			-
k__Bacteria.p__Firmicutes.c__Bacilli.o__Lactobacillales.f__Leuconostocaceae	2.66789			-
k__Bacteria.p__Lentisphaerae.c___Lentisphaeria_.o__Victivallales.f__Victivallaceae.g__Victivallis	1.71155			-
k__Bacteria.p__Firmicutes.c__Clostridia	5.78194			-
k__Bacteria.p__Tenericutes.c__Mollicutes.o__RF39	2.42491			-
k__Bacteria.p__Firmicutes.c__Clostridia.o__Clostridiales.f__Lachnospiraceae.g___Ruminococcus_	4.42754			-
k__Bacteria.p__Proteobacteria.c__Deltaproteobacteria.o__Desulfovibrionales.f__Desulfovibrionaceae.g__Desulfovibrio	3.11405			-
k__Bacteria.p__Actinobacteria.c__Coriobacteriia.o__Coriobacteriales.f__Coriobacteriaceae.g__Collinsella	2.67782			-
k__Bacteria.p__Firmicutes.c__Bacilli.o__Bacillales.f__Staphylococcaceae.g__Staphylococcus	2.39327			-
k__Bacteria.p__Verrucomicrobia	3.49543			-
k__Bacteria.p__Bacteroidetes.c__Bacteroidia.o__Bacteroidales.f__Bacteroidaceae.g__Bacteroides	5.28328			-
k__Bacteria.p__Firmicutes.c__Bacilli.o__Lactobacillales.f__Leuconostocaceae.g__Leuconostoc	2.13336			-
k__Bacteria.p__TM7.c__TM7_3.o__CW040	1.76892			-
k__Bacteria.p__Actinobacteria.c__Actinobacteria.o__Actinomycetales.f__Micrococcaceae	1.78075			-
k__Archaea.p__Euryarchaeota.c__Thermoplasmata.o__E2.f___Methanomassiliicoccaceae_.g__vadinCA11	1.68205			-
k__Bacteria.p__Firmicutes.c__Clostridia.o__Clostridiales.f___Tissierellaceae_.g__WAL_1855D	2.30336			-
k__Bacteria.p__Actinobacteria	3.99661			-
k__Bacteria.p__Bacteroidetes.c___Saprospirae_	1.32566			-
k__Bacteria.p__Firmicutes.c__Erysipelotrichi.o__Erysipelotrichales.f__Erysipelotrichaceae	4.39721			-
k__Bacteria.p__Proteobacteria.c__Betaproteobacteria.o__Burkholderiales.f__Comamonadaceae.g__Comamonas	1.3943			-
k__Bacteria.p__Proteobacteria.c__Alphaproteobacteria.o__Rhodobacterales	0.906252			-
k__Bacteria.p__Proteobacteria	4.84995			-
k__Bacteria.p__Proteobacteria.c__Betaproteobacteria.o__Burkholderiales	4.28388			-
k__Bacteria.p__Firmicutes.c__Clostridia.o__Clostridiales.f__Lachnospiraceae.g__Dorea	4.3841			-
k__Archaea.p__Euryarchaeota.c__Thermoplasmata.o__E2	1.68205			-
k__Bacteria.p__Firmicutes.c__Clostridia.o__Clostridiales.f__Ruminococcaceae.g__Faecalibacterium	4.94593			-
k__Bacteria.p__Firmicutes.c__Clostridia.o__Clostridiales.f__Dehalobacteriaceae.g__Dehalobacterium	0.573508			-
k__Bacteria.p__Bacteroidetes.c__Bacteroidia.o__Bacteroidales.f__Rikenellaceae	4.23283			-
k__Bacteria.p__Proteobacteria.c__Alphaproteobacteria.o__Rhizobiales.f__Bradyrhizobiaceae	0.646101			-
k__Bacteria.p__Firmicutes.c__Clostridia.o__Clostridiales.f__Veillonellaceae.g__Dialister	3.85155			-
k__Bacteria.p__Bacteroidetes.c__Bacteroidia.o__Bacteroidales.f___Odoribacteraceae_	3.9603			-
k__Bacteria.p__Firmicutes.c__Clostridia.o__Clostridiales.f__Lachnospiraceae.g__Roseburia	4.77532			-
k__Bacteria.p__Lentisphaerae.c___Lentisphaeria_.o__Victivallales.f__Victivallaceae	1.94675			-
k__Bacteria.p__Proteobacteria.c__Gammaproteobacteria.o__Pasteurellales.f__Pasteurellaceae.g__Actinobacillus	1.86034			-
k__Bacteria.p__Fusobacteria	4.03958			-
k__Bacteria.p__Firmicutes.c__Clostridia.o__Clostridiales.f__Ruminococcaceae.g__Gemmiger	4.30377			-
k__Bacteria.p__Proteobacteria.c__Gammaproteobacteria.o__Enterobacteriales.f__Enterobacteriaceae.g__Morganella	3.44353			-
k__Bacteria.p__Bacteroidetes.c__Bacteroidia.o__Bacteroidales.f___Barnesiellaceae_	3.81392			-
k__Bacteria.p__Firmicutes	5.8074			-
k__Bacteria.p__Firmicutes.c__Erysipelotrichi.o__Erysipelotrichales.f__Erysipelotrichaceae.g__Bulleidia	1.81697			-
k__Bacteria.p__Proteobacteria.c__Gammaproteobacteria.o__Pasteurellales	3.45797			-
k__Bacteria.p__Firmicutes.c__Clostridia.o__Clostridiales.f__Clostridiaceae	4.14167			-
k__Bacteria.p__Bacteroidetes.c__Bacteroidia.o__Bacteroidales.f__Porphyromonadaceae.g__Porphyromonas	1.87199			-
k__Bacteria.p__Proteobacteria.c__Betaproteobacteria	4.28388			-
k__Bacteria.p__Actinobacteria.c__Coriobacteriia.o__Coriobacteriales	2.97073			-
k__Bacteria.p__Cyanobacteria.c__4C0d_2	2.88501			-
k__Bacteria	6			-
k__Bacteria.p__Firmicutes.c__Bacilli.o__Bacillales	2.39327			-
k__Bacteria.p__Proteobacteria.c__Gammaproteobacteria.o__Enterobacteriales.f__Enterobacteriaceae.g__Klebsiella	2.86451			-
k__Bacteria.p__Bacteroidetes.c__Bacteroidia.o__Bacteroidales.f__Porphyromonadaceae	4.0909			-
k__Bacteria.p__Verrucomicrobia.c__Opitutae.o___Cerasicoccales_	1.66233			-
k__Bacteria.p__Firmicutes.c__Bacilli.o__Lactobacillales.f__Enterococcaceae.g__Enterococcus	1.60034			-
k__Bacteria.p__Tenericutes.c__Mollicutes	2.42491			-
k__Bacteria.p__Fusobacteria.c__Fusobacteriia.o__Fusobacteriales	4.03958			-
k__Archaea.p__Euryarchaeota.c__Thermoplasmata.o__E2.f___Methanomassiliicoccaceae_	1.68205			-
k__Bacteria.p__Proteobacteria.c__Gammaproteobacteria.o__Pseudomonadales.f__Moraxellaceae.g__Acinetobacter	1.77304			-
k__Bacteria.p__Firmicutes.c__Clostridia.o__Clostridiales.f__Ruminococcaceae.g__Ruminococcus	4.4441			-
k__Bacteria.p__Lentisphaerae.c___Lentisphaeria_.o__Victivallales	1.94675			-
k__Bacteria.p__Firmicutes.c__Clostridia.o__Clostridiales.f__Christensenellaceae	3.41235			-
k__Bacteria.p__Actinobacteria.c__Actinobacteria.o__Bifidobacteriales.f__Bifidobacteriaceae	3.98432			-
k__Bacteria.p__Bacteroidetes.c__Bacteroidia.o__Bacteroidales.f__Prevotellaceae	4.69635			-
k__Bacteria.p__Firmicutes.c__Clostridia.o__Clostridiales.f__Lachnospiraceae.g__Lachnospira	4.62512			-
k__Bacteria.p__Firmicutes.c__Erysipelotrichi.o__Erysipelotrichales.f__Erysipelotrichaceae.g__Coprobacillus	2.72135			-
k__Bacteria.p__Proteobacteria.c__Deltaproteobacteria	3.51621			-
k__Bacteria.p__Firmicutes.c__Clostridia.o__Clostridiales.f__Lachnospiraceae.g__Coprococcus	4.40001			-
k__Bacteria.p__Firmicutes.c__Clostridia.o__Clostridiales.f__Lachnospiraceae.g__Clostridium	4.03455			-
k__Bacteria.p__Synergistetes.c__Synergistia.o__Synergistales	1.5681			-
k__Bacteria.p__Actinobacteria.c__Actinobacteria.o__Bifidobacteriales	3.98432			-
k__Bacteria.p__Firmicutes.c__Bacilli	4.2394			-
k__Bacteria.p__Proteobacteria.c__Alphaproteobacteria.o__RF32	3.0172			-
k__Bacteria.p__Firmicutes.c__Bacilli.o__Bacillales.f__Paenibacillaceae.g__Paenibacillus	1.75689			-
k__Bacteria.p__Firmicutes.c__Clostridia.o__Clostridiales.f__Lachnospiraceae.g__Anaerostipes	3.6193			-
k__Bacteria.p__Proteobacteria.c__Gammaproteobacteria.o__Pseudomonadales.f__Pseudomonadaceae.g__Pseudomonas	0.906252			-
k__Bacteria.p__Firmicutes.c__Bacilli.o__Bacillales.f__Staphylococcaceae	2.39327			-
k__Bacteria.p__Firmicutes.c__Erysipelotrichi.o__Erysipelotrichales.f__Erysipelotrichaceae.g___Eubacterium_	3.86806			-
k__Bacteria.p__Verrucomicrobia.c__Opitutae.o___Cerasicoccales_.f___Cerasicoccaceae_	1.66233			-
k__Bacteria.p__Actinobacteria.c__Coriobacteriia.o__Coriobacteriales.f__Coriobacteriaceae	2.97073			-
k__Bacteria.p__Bacteroidetes.c__Bacteroidia.o__Bacteroidales.f__Prevotellaceae.g__Prevotella	4.69635			-
k__Bacteria.p__Proteobacteria.c__Gammaproteobacteria.o__Enterobacteriales.f__Enterobacteriaceae.g__Citrobacter	2.85942			-
k__Bacteria.p__Firmicutes.c__Clostridia.o__Clostridiales.f__Eubacteriaceae.g__Pseudoramibacter_Eubacterium	2.11691			-
k__Bacteria.p__Lentisphaerae.c___Lentisphaeria_	1.94675			-
k__Bacteria.p__Firmicutes.c__Clostridia.o__Clostridiales.f__Lachnospiraceae.g__Butyrivibrio	2.89644			-
k__Bacteria.p__Proteobacteria.c__Gammaproteobacteria.o__Enterobacteriales.f__Enterobacteriaceae.g__Enterobacter	2.52595			-
k__Bacteria.p__Bacteroidetes.c__Sphingobacteriia.o__Sphingobacteriales	1.13163			-
k__Bacteria.p__Firmicutes.c__Erysipelotrichi.o__Erysipelotrichales.f__Erysipelotrichaceae.g__Holdemania	2.17193			-
k__Bacteria.p__Firmicutes.c__Clostridia.o__Clostridiales.f___Tissierellaceae_	2.42244			-
k__Bacteria.p__Proteobacteria.c__Betaproteobacteria.o__Burkholderiales.f__Comamonadaceae	1.54307			-
k__Bacteria.p__Bacteroidetes.c__Bacteroidia.o__Bacteroidales.f___Paraprevotellaceae_.g___Prevotella_	3.15323			-
k__Bacteria.p__Firmicutes.c__Clostridia.o__Clostridiales.f__Peptostreptococcaceae.g___Clostridium_	2.52595			-
k__Bacteria.p__Firmicutes.c__Bacilli.o__Lactobacillales.f__Aerococcaceae.g__Abiotrophia	1.71924			-
k__Bacteria.p__Firmicutes.c__Clostridia.o__Clostridiales.f__Lachnospiraceae.g__Blautia	4.53874			-
k__Bacteria.p__OD1	1.6947			-
k__Bacteria.p__Proteobacteria.c__Alphaproteobacteria.o__Caulobacterales.f__Caulobacteraceae	1.29426			-
k__Bacteria.p__Firmicutes.c__Clostridia.o__Clostridiales.f__Lachnospiraceae.g__Epulopiscium	3.65538			-
k__Bacteria.p__Proteobacteria.c__Gammaproteobacteria.o__Pseudomonadales.f__Moraxellaceae	1.77304			-
k__Bacteria.p__Firmicutes.c__Bacilli.o__Lactobacillales.f__Enterococcaceae.g__Tetragenococcus	1.61813			-
k__Bacteria.p__Tenericutes	2.42491			-
k__Bacteria.p__Proteobacteria.c__Alphaproteobacteria.o__Sphingomonadales.f__Sphingomonadaceae.g__Sphingobium	1.04345			-
k__Bacteria.p__Firmicutes.c__Bacilli.o__Lactobacillales.f__Streptococcaceae.g__Streptococcus	4.1379			-
k__Bacteria.p__Fusobacteria.c__Fusobacteriia.o__Fusobacteriales.f__Fusobacteriaceae.g__Fusobacterium	3.17832			-
k__Bacteria.p__Firmicutes.c__Clostridia.o__Clostridiales.f__Veillonellaceae.g__Veillonella	3.61622			-
k__Archaea	1.68205			-
k__Bacteria.p__Firmicutes.c__Erysipelotrichi.o__Erysipelotrichales.f__Erysipelotrichaceae.g__Catenibacterium	3.46851			-
k__Bacteria.p__Proteobacteria.c__Betaproteobacteria.o__Burkholderiales.f__Alcaligenaceae.g__Sutterella	4.24521			-
k__Bacteria.p__Firmicutes.c__Clostridia.o__Clostridiales.f__Ruminococcaceae.g__Butyricicoccus	3.5411			-
k__Bacteria.p__Firmicutes.c__Clostridia.o__Clostridiales.f__Lachnospiraceae.g__Robinsoniella	2.08694			-
k__Bacteria.p__Bacteroidetes.c__Bacteroidia.o__Bacteroidales.f___Paraprevotellaceae_	3.7181			-
k__Bacteria.p__Firmicutes.c__Clostridia.o__Clostridiales.f__Veillonellaceae.g__Megamonas	4.22124			-
k__Bacteria.p__Bacteroidetes	5.44976			-
k__Bacteria.p__Proteobacteria.c__Betaproteobacteria.o__Burkholderiales.f__Burkholderiaceae.g__Burkholderia	3.20412			-
k__Bacteria.p__Proteobacteria.c__Alphaproteobacteria.o__Caulobacterales.f__Caulobacteraceae.g__Phenylobacterium	0.917175			-
k__Bacteria.p__Firmicutes.c__Clostridia.o__Clostridiales.f__Veillonellaceae.g__Mitsuokella	2.84929			-
k__Bacteria.p__Cyanobacteria.c__4C0d_2.o__YS2	2.88501			-
k__Bacteria.p__Verrucomicrobia.c__Verrucomicrobiae.o__Verrucomicrobiales	3.49191			-
k__Bacteria.p__Firmicutes.c__Clostridia.o__Clostridiales.f___Tissierellaceae_.g__1_68	1.55928			-
k__Bacteria.p__Firmicutes.c__Bacilli.o__Lactobacillales.f__Enterococcaceae	1.99858			-
k__Bacteria.p__Firmicutes.c__Clostridia.o__Clostridiales.f__Dehalobacteriaceae	0.573508			-
k__Bacteria.p__Firmicutes.c__Clostridia.o__Clostridiales.f__Ruminococcaceae.g__Oscillospira	4.42237			-
k__Bacteria.p__Firmicutes.c__Clostridia.o__Clostridiales.f__Eubacteriaceae	2.11691			-
k__Bacteria.p__Proteobacteria.c__Gammaproteobacteria	4.67328			-
k__Bacteria.p__Firmicutes.c__Bacilli.o__Lactobacillales.f__Leuconostocaceae.g__Weissella	2.51789			-
k__Bacteria.p__Firmicutes.c__Bacilli.o__Lactobacillales.f__Carnobacteriaceae	2.72785			-
k__Bacteria.p__Firmicutes.c__Clostridia.o__Clostridiales.f__Ruminococcaceae.g__Anaerotruncus	1.85374			-
k__Bacteria.p__Proteobacteria.c__Gammaproteobacteria.o__Pasteurellales.f__Pasteurellaceae	3.45797			-
k__Bacteria.p__Firmicutes.c__Bacilli.o__Gemellales	2.80678			-
k__Bacteria.p__Synergistetes.c__Synergistia.o__Synergistales.f__Synergistaceae	1.5681			-
k__Bacteria.p__Firmicutes.c__Clostridia.o__Clostridiales.f__Clostridiaceae.g__Clostridium	4.06349			-
k__Bacteria.p__Proteobacteria.c__Alphaproteobacteria.o__Rhodobacterales.f__Hyphomonadaceae	0.906252			-
k__Bacteria.p__Proteobacteria.c__Gammaproteobacteria.o__Pseudomonadales.f__Pseudomonadaceae	0.906252			-
k__Bacteria.p__Actinobacteria.c__Actinobacteria.o__Bifidobacteriales.f__Bifidobacteriaceae.g__Bifidobacterium	3.98398			-
k__Bacteria.p__Actinobacteria.c__Actinobacteria.o__Actinomycetales.f__Micrococcaceae.g__Rothia	1.55913			-
k__Bacteria.p__Lentisphaerae	1.94675			-
k__Bacteria.p__Firmicutes.c__Clostridia.o__Clostridiales.f__EtOH8	1.4132			-
k__Bacteria.p__Proteobacteria.c__Deltaproteobacteria.o__Desulfovibrionales.f__Desulfovibrionaceae.g__Bilophila	3.39085			-
k__Bacteria.p__Proteobacteria.c__Gammaproteobacteria.o__Enterobacteriales.f__Enterobacteriaceae	4.65371			-
k__Bacteria.p__Firmicutes.c__Clostridia.o__Clostridiales.f__Veillonellaceae.g__Megasphaera	3.0184			-
k__Bacteria.p__Proteobacteria.c__Alphaproteobacteria.o__Caulobacterales.f__Caulobacteraceae.g__Caulobacter	1.05792			-
k__Bacteria.p__Proteobacteria.c__Gammaproteobacteria.o__Xanthomonadales.f__Xanthomonadaceae	2.28101			-
k__Archaea.p__Euryarchaeota.c__Thermoplasmata	1.68205			-
k__Archaea.p__Euryarchaeota	1.68205			-
k__Bacteria.p__Bacteroidetes.c__Bacteroidia.o__Bacteroidales.f___Odoribacteraceae_.g__Odoribacter	3.80519			-
k__Bacteria.p__Proteobacteria.c__Alphaproteobacteria.o__Sphingomonadales.f__Sphingomonadaceae	2.09278			-
k__Bacteria.p__Bacteroidetes.c__Bacteroidia.o__Bacteroidales.f__S24_7	2.87117			-
k__Bacteria.p__Firmicutes.c__Clostridia.o__Clostridiales.f___Tissierellaceae_.g__Parvimonas	2.23723			-
k__Bacteria.p__Proteobacteria.c__Alphaproteobacteria.o__Sphingomonadales	2.09278			-
k__Bacteria.p__Actinobacteria.c__Actinobacteria	3.99044			-
k__Bacteria.p__Proteobacteria.c__Alphaproteobacteria	3.06063			-
k__Bacteria.p__Proteobacteria.c__Gammaproteobacteria.o__Enterobacteriales	4.65371			-
k__Bacteria.p__Proteobacteria.c__Alphaproteobacteria.o__Caulobacterales	1.29426			-
k__Bacteria.p__Actinobacteria.c__Actinobacteria.o__Actinomycetales.f__Micrococcaceae.g__Arthrobacter	1.38246			-
k__Bacteria.p__Actinobacteria.c__Coriobacteriia.o__Coriobacteriales.f__Coriobacteriaceae.g__Eggerthella	2.03052			-
k__Bacteria.p__Actinobacteria.c__Actinobacteria.o__Actinomycetales	2.13594			-
k__Bacteria.p__Verrucomicrobia.c__Opitutae	1.66233			-
k__Bacteria.p__Firmicutes.c__Bacilli.o__Lactobacillales.f__Aerococcaceae	1.71924			-
k__Bacteria.p__Verrucomicrobia.c__Verrucomicrobiae.o__Verrucomicrobiales.f__Verrucomicrobiaceae.g__Akkermansia	3.49191			-
k__Bacteria.p__Synergistetes.c__Synergistia	1.5681			-
k__Bacteria.p__Proteobacteria.c__Gammaproteobacteria.o__Pasteurellales.f__Pasteurellaceae.g__Haemophilus	3.44262			-
k__Bacteria.p__Proteobacteria.c__Betaproteobacteria.o__Burkholderiales.f__Burkholderiaceae	3.20491			-
k__Bacteria.p__TM7	2.10768			-
k__Bacteria.p__Bacteroidetes.c__Bacteroidia.o__Bacteroidales.f___Paraprevotellaceae_.g__Paraprevotella	3.58002			-
k__Bacteria.p__Firmicutes.c__Clostridia.o__Clostridiales.f__EtOH8	0.742219			-
k__Bacteria.p__Proteobacteria.c__Deltaproteobacteria.o__Desulfovibrionales.f__Desulfovibrionaceae.g__Bilophila	2.48715			-
k__Bacteria.p__Proteobacteria.c__Gammaproteobacteria.o__Enterobacteriales.f__Enterobacteriaceae	3.88339			-
k__Bacteria.p__Firmicutes.c__Clostridia.o__Clostridiales.f__Veillonellaceae.g__Megasphaera	2.656			-
k__Bacteria.p__Firmicutes.c__Bacilli.o__Lactobacillales.f__Lactobacillaceae.g__Lactobacillus.s__mucosae	1.65753			-
k__Bacteria.p__Proteobacteria.c__Alphaproteobacteria.o__Caulobacterales.f__Caulobacteraceae.g__Caulobacter	0.268742			-
k__Bacteria.p__Firmicutes.c__Bacilli.o__Gemellales	2.11502			-
k__Bacteria.p__Firmicutes.c__Clostridia.o__Clostridiales.f___Tissierellaceae_.g__WAL_1855D	1.55641			-
k__Bacteria.p__Firmicutes.c__Bacilli.o__Lactobacillales.f__Streptococcaceae.g__Streptococcus.s__luteciae	2.0352			-
k__Bacteria.p__Proteobacteria.c__Alphaproteobacteria.o__Sphingomonadales.f__Sphingomonadaceae	1.16374			-
k__Bacteria.p__Firmicutes.c__Clostridia.o__Clostridiales.f__Lachnospiraceae.g__Blautia.s__obeum	2.92239			-
k__Bacteria.p__Bacteroidetes.c__Bacteroidia.o__Bacteroidales.f__S24_7	2.27258			-
k__Bacteria.p__Firmicutes.c__Clostridia.o__Clostridiales.f___Tissierellaceae_.g__Parvimonas	1.19295			-
k__Bacteria.p__Actinobacteria.c__Actinobacteria.o__Actinomycetales.f__Micrococcaceae.g__Rothia	1.58643			-
k__Bacteria.p__Actinobacteria.c__Actinobacteria	3.2186			-
k__Bacteria.p__Proteobacteria.c__Alphaproteobacteria	2.29359			-
k__Bacteria.p__Proteobacteria.c__Gammaproteobacteria.o__Enterobacteriales	3.88339			-
k__Bacteria.p__Proteobacteria.c__Alphaproteobacteria.o__Caulobacterales	0.521727			-
k__Bacteria.p__Firmicutes.c__Bacilli.o__Lactobacillales.f__Lactobacillaceae.g__Lactobacillus.s__helveticus	1.62373			-
k__Bacteria.p__Actinobacteria.c__Actinobacteria.o__Actinomycetales	1.8136			-
k__Bacteria.p__Verrucomicrobia.c__Opitutae	0.933956			-
k__Bacteria.p__Firmicutes.c__Clostridia.o__Clostridiales.f__Veillonellaceae.g__Veillonella.s__parvula	1.72726			-
k__Bacteria.p__Firmicutes.c__Bacilli.o__Lactobacillales.f__Aerococcaceae	0.983738			-
k__Bacteria.p__Firmicutes.c__Bacilli.o__Lactobacillales.f__Lactobacillaceae.g__Lactobacillus.s__plantarum	1.11478			-
k__Bacteria.p__Verrucomicrobia.c__Verrucomicrobiae.o__Verrucomicrobiales.f__Verrucomicrobiaceae.g__Akkermansia	2.6791			-
k__Bacteria.p__Actinobacteria.c__Actinobacteria.o__Actinomycetales.f__Micrococcaceae.g__Rothia.s__mucilaginosa	1.58643			-
k__Bacteria.p__Firmicutes.c__Erysipelotrichi.o__Erysipelotrichales.f__Erysipelotrichaceae.g__Bulleidia.s__moorei	0.763457			-
k__Bacteria.p__Firmicutes.c__Bacilli.o__Lactobacillales.f__Streptococcaceae.g__Lactococcus.s__garvieae	1.29059			-
k__Bacteria.p__Bacteroidetes.c__Bacteroidia.o__Bacteroidales.f__Bacteroidaceae.g__Bacteroides.s__acidifaciens	2.03485			-
k__Bacteria.p__Proteobacteria.c__Gammaproteobacteria.o__Pasteurellales.f__Pasteurellaceae.g__Haemophilus	2.773			-
k__Bacteria.p__Firmicutes.c__Clostridia.o__Clostridiales.f__Lachnospiraceae.g__Pseudobutyrivibrio	1.15985			-
k__Bacteria.p__TM7	1.60417			-
k__Bacteria.p__Bacteroidetes.c__Bacteroidia.o__Bacteroidales.f__Prevotellaceae.g__Prevotella.s__copri	3.82949			-
k__Bacteria.p__Firmicutes.c__Clostridia.o__Clostridiales.f__Clostridiaceae.g__Clostridium.s__neonatale	0.973792			-
k__Bacteria.p__Bacteroidetes.c__Bacteroidia.o__Bacteroidales.f___Paraprevotellaceae_.g__Paraprevotella	2.93848			-

## Sheet: Table 6 PICRUSt
# Constructed from biom file
#OTU ID	P value
G protein-coupled receptors	0.035
Renal cell carcinoma	0.0584
Secondary bile acid biosynthesis	0.1136
Betalain biosynthesis	0.1156
Indole alkaloid biosynthesis	0.1156
Biotin metabolism	0.12
Pathways in cancer	0.12
Cell division	0.1235
Bacterial secretion system	0.1278
beta-Lactam resistance	0.1322
Primary bile acid biosynthesis	0.1354
Secretion system	0.1354
RNA transport	0.138
Glycerophospholipid metabolism	0.1406
Other transporters	0.1406
Replication, recombination and repair proteins	0.1433
Insulin signaling pathway	0.1488
Type I diabetes mellitus	0.1495
Biosynthesis of 12-, 14- and 16-membered macrolides	0.1513
Signal transduction mechanisms	0.1516
beta-Alanine metabolism	0.1537
Base excision repair	0.1544
Protein kinases	0.1544
Translation proteins	0.1544
Phenylalanine, tyrosine and tryptophan biosynthesis	0.1573
Biosynthesis of type II polyketide products	0.1594
Methane metabolism	0.1602
Sulfur relay system	0.1602
Metabolism of xenobiotics by cytochrome P450	0.1624
Nitrotoluene degradation	0.1624
Carbohydrate metabolism	0.1632
Function unknown	0.1632
Phosphatidylinositol signaling system	0.1632
Ribosome Biogenesis	0.1632
Cell motility and secretion	0.1662
Histidine metabolism	0.1662
Nicotinate and nicotinamide metabolism	0.1662
Antigen processing and presentation	0.1684
Progesterone-mediated oocyte maturation	0.1684
ABC transporters	0.1692
Alzheimer's disease	0.1723
Carbon fixation pathways in prokaryotes	0.1723
Ribosome biogenesis in eukaryotes	0.1731
Novobiocin biosynthesis	0.1754
Others	0.1754
Biosynthesis of unsaturated fatty acids	0.1762
Taurine and hypotaurine metabolism	0.1762
Chaperones and folding catalysts	0.1786
Chromosome	0.1786
Energy metabolism	0.1786
Nitrogen metabolism	0.1786
Primary immunodeficiency	0.1786
Purine metabolism	0.1786
Valine, leucine and isoleucine biosynthesis	0.1786
Biosynthesis and biodegradation of secondary metabolites	0.1818
Homologous recombination	0.1818
Oxidative phosphorylation	0.1818
Pertussis	0.1818
Amino acid related enzymes	0.1826
DNA repair and recombination proteins	0.1842
Citrate cycle (TCA cycle)	0.185
General function prediction only	0.185
Peptidases	0.1858
Type II diabetes mellitus	0.1875
D-Glutamine and D-glutamate metabolism	0.1883
Glutamatergic synapse	0.1883
Tetracycline biosynthesis	0.1883
Thiamine metabolism	0.1883
Epithelial cell signaling in Helicobacter pylori infection	0.1908
Glycosyltransferases	0.1908
Cyanoamino acid metabolism	0.1916
Lysine biosynthesis	0.1916
Two-component system	0.1916
Electron transfer carriers	0.1925
Translation factors	0.1925
Proteasome	0.1941
Aminoacyl-tRNA biosynthesis	0.1984
Peptidoglycan biosynthesis	0.1984
RNA degradation	0.1984
Ribosome	0.1984
Lipid biosynthesis proteins	0.2019
Mismatch repair	0.2019
Tyrosine metabolism	0.2027
Bile secretion	0.2032
Lipid metabolism	0.2054
Membrane and intracellular structural molecules	0.2054
Pantothenate and CoA biosynthesis	0.2054
Phenylalanine metabolism	0.2054
Alanine, aspartate and glutamate metabolism	0.2089
Glycolysis / Gluconeogenesis	0.2089
Protein export	0.2089
Pyruvate metabolism	0.2089
RNA polymerase	0.2089
Arginine and proline metabolism	0.2125
C5-Branched dibasic acid metabolism	0.2125
DNA replication	0.2125
Fatty acid biosynthesis	0.2125
Glyoxylate and dicarboxylate metabolism	0.2125
Transcription factors	0.2125
Transporters	0.2125
Dioxin degradation	0.2152
Drug metabolism - cytochrome P450	0.2152
NOD-like receptor signaling pathway	0.2152
Cell cycle - Caulobacter	0.2161
Cytoskeleton proteins	0.2161
Glycerolipid metabolism	0.2161
Other ion-coupled transporters	0.2161
D-Alanine metabolism	0.217
Prostate cancer	0.2189
DNA replication proteins	0.2198
Pentose phosphate pathway	0.2198
Phenylpropanoid biosynthesis	0.2198
Chloroalkane and chloroalkene degradation	0.2235
Cysteine and methionine metabolism	0.2235
Pentose and glucuronate interconversions	0.2235
Plant-pathogen interaction	0.2235
Protein folding and associated processing	0.2235
Germination	0.2273
Sporulation	0.2273
Tryptophan metabolism	0.2273
Carotenoid biosynthesis	0.2282
Metabolism of cofactors and vitamins	0.2282
Amino sugar and nucleotide sugar metabolism	0.2311
Nucleotide metabolism	0.2311
Selenocompound metabolism	0.2311
Xylene degradation	0.2311
Glycine, serine and threonine metabolism	0.234
Glutathione metabolism	0.2349
Nucleotide excision repair	0.2349
Terpenoid backbone biosynthesis	0.2349
Polycyclic aromatic hydrocarbon degradation	0.2378
Carbon fixation in photosynthetic organisms	0.2388
Porphyrin and chlorophyll metabolism	0.2388
Propanoate metabolism	0.2388
Pyrimidine metabolism	0.2388
Endocytosis	0.2405
Fc gamma R-mediated phagocytosis	0.2405
GnRH signaling pathway	0.2405
Amino acid metabolism	0.2428
Folate biosynthesis	0.2467
Pores ion channels	0.2467
Sulfur metabolism	0.2467
Tuberculosis	0.2467
Hypertrophic cardiomyopathy (HCM)	0.2517
Renin-angiotensin system	0.2517
Riboflavin metabolism	0.2538
Fatty acid metabolism	0.2549
One carbon pool by folate	0.2549
Photosynthesis proteins	0.2549
Transcription machinery	0.2579
Bladder cancer	0.2588
Prenyltransferases	0.259
Restriction enzyme	0.2631
Biosynthesis of ansamycins	0.2674
Photosynthesis	0.2674
Protein processing in endoplasmic reticulum	0.2674
Toluene degradation	0.2674
Tropane, piperidine and pyridine alkaloid biosynthesis	0.2674
Phosphonate and phosphinate metabolism	0.2716
Starch and sucrose metabolism	0.2716
Huntington's disease	0.2748
Vitamin B6 metabolism	0.2748
Basal transcription factors	0.2757
Bacterial invasion of epithelial cells	0.2759
Lysine degradation	0.2759
Vibrio cholerae pathogenic cycle	0.2759
Limonene and pinene degradation	0.2814
Cardiac muscle contraction	0.2839
Bacterial motility proteins	0.2847
Butanoate metabolism	0.2847
Galactose metabolism	0.2847
Glycan biosynthesis and metabolism	0.297
Bacterial chemotaxis	0.3027
Benzoate degradation	0.3027
Flagellar assembly	0.3027
Fructose and mannose metabolism	0.3027
Naphthalene degradation	0.3027
Biosynthesis of vancomycin group antibiotics	0.312
Lipopolysaccharide biosynthesis proteins	0.3132
Zeatin biosynthesis	0.3155
Peroxisome	0.3167
Ascorbate and aldarate metabolism	0.3215
Inorganic ion transport and metabolism	0.3215
MAPK signaling pathway - yeast	0.3227
Streptomycin biosynthesis	0.3263
Influenza A	0.3465
Polyketide sugar unit biosynthesis	0.351
Bacterial toxins	0.3612
Bisphenol degradation	0.3677
Linoleic acid metabolism	0.3716
PPAR signaling pathway	0.3755
Butirosin and neomycin biosynthesis	0.3769
Isoquinoline alkaloid biosynthesis	0.3822
Retinol metabolism	0.3835
Drug metabolism - other enzymes	0.3876
Lipopolysaccharide biosynthesis	0.393
Aminobenzoate degradation	0.4039
Phosphotransferase system (PTS)	0.4039
Parkinson's disease	0.4127
Valine, leucine and isoleucine degradation	0.4378
Ubiquinone and other terpenoid-quinone biosynthesis	0.4436
Penicillin and cephalosporin biosynthesis	0.4612
Geraniol degradation	0.4687
p53 signaling pathway	0.4709
Lipoic acid metabolism	0.4792
Colorectal cancer	0.4823
Small cell lung cancer	0.4823
Toxoplasmosis	0.4823
Viral myocarditis	0.4823
Caffeine metabolism	0.4864
alpha-Linolenic acid metabolism	0.4868
Cell cycle	0.4937
Chronic myeloid leukemia	0.4937
Hepatitis C	0.4937
Measles	0.4937
Notch signaling pathway	0.4937
Phagosome	0.4937
Vasopressin-regulated water reabsorption	0.4937
Wnt signaling pathway	0.4937
mRNA surveillance pathway	0.4937
mTOR signaling pathway	0.4937
Sphingolipid metabolism	0.5039
Proximal tubule bicarbonate reclamation	0.5086
Atrazine degradation	0.5148
Amyotrophic lateral sclerosis (ALS)	0.5244
African trypanosomiasis	0.5467
Mineral absorption	0.5698
Inositol phosphate metabolism	0.5699
Ion channels	0.5832
Flavone and flavonol biosynthesis	0.5933
Glycosphingolipid biosynthesis - globo series	0.6018
Fluorobenzoate degradation	0.6034
Cellular antigens	0.6069
Circadian rhythm - plant	0.6075
N-Glycan biosynthesis	0.6137
Transcription related proteins	0.624
Steroid hormone biosynthesis	0.631
Ubiquitin system	0.6344
Caprolactam degradation	0.6379
Glycosphingolipid biosynthesis - lacto and neolacto series	0.645
Ethylbenzene degradation	0.6519
Chagas disease (American trypanosomiasis)	0.6553
Fatty acid elongation in mitochondria	0.6564
Systemic lupus erythematosus	0.6564
Stilbenoid, diarylheptanoid and gingerol biosynthesis	0.661
Adipocytokine signaling pathway	0.6625
Prion diseases	0.7055
Other glycan degradation	0.7219
Carbohydrate digestion and absorption	0.7365
1,1,1-Trichloro-2,2-bis(4-chlorophenyl)ethane (DDT) degradation	0.7623
D-Arginine and D-ornithine metabolism	0.768
Staphylococcus aureus infection	0.798
Steroid biosynthesis	0.8001
Synthesis and degradation of ketone bodies	0.8169
Flavonoid biosynthesis	0.832
Biosynthesis of siderophore group nonribosomal peptides	0.8511
Arachidonic acid metabolism	0.8549
Meiosis - yeast	0.8702
Amoebiasis	0.878
Non-homologous end-joining	0.8818
Protein digestion and absorption	0.9011
Ether lipid metabolism	0.9049
Shigellosis	0.9073
Styrene degradation	0.9127
RIG-I-like receptor signaling pathway	0.9281
Glycosaminoglycan degradation	0.934
Vibrio cholerae infection	0.9457
Glycosphingolipid biosynthesis - ganglio series	0.9572
Chlorocyclohexane and chlorobenzene degradation	0.9631
Cytochrome P450	0.9675
Lysosome	0.9806
Various types of N-glycan biosynthesis	0.995
Apoptosis	0.9981
Adherens junction	>0.9999
Aldosterone-regulated sodium reabsorption	>0.9999
Arrhythmogenic right ventricular cardiomyopathy (ARVC)	>0.9999
Biosynthesis of type II polyketide backbone	>0.9999
CAM ligands	>0.9999
Calcium signaling pathway	>0.9999
Cell cycle - yeast	>0.9999
Cholinergic synapse	>0.9999
Clavulanic acid biosynthesis	>0.9999
Complement and coagulation cascades	>0.9999
Cytokine receptors	>0.9999
Cytokine-cytokine receptor interaction	>0.9999
Cytosolic DNA-sensing pathway	>0.9999
Dilated cardiomyopathy (DCM)	>0.9999
ECM-receptor interaction	>0.9999
Endocrine and other factor-regulated calcium reabsorption	>0.9999
ErbB signaling pathway	>0.9999
Fat digestion and absorption	>0.9999
Fc epsilon RI signaling pathway	>0.9999
Focal adhesion	>0.9999
GTP-binding proteins	>0.9999
Gastric acid secretion	>0.9999
Glioma	>0.9999
Glycan bindng proteins	>0.9999
Glycosaminoglycan biosynthesis - chondroitin sulfate	>0.9999
Glycosylphosphatidylinositol(GPI)-anchor biosynthesis	>0.9999
Hedgehog signaling pathway	>0.9999
Hematopoietic cell lineage	>0.9999
Isoflavonoid biosynthesis	>0.9999
Leishmaniasis	>0.9999
Leukocyte transendothelial migration	>0.9999
Long-term depression	>0.9999
Long-term potentiation	>0.9999
MAPK signaling pathway	>0.9999
Melanogenesis	>0.9999
Neuroactive ligand-receptor interaction	>0.9999
Neurotrophin signaling pathway	>0.9999
Olfactory transduction	>0.9999
Oocyte meiosis	>0.9999
Other types of O-glycan biosynthesis	>0.9999
Pancreatic cancer	>0.9999
Pancreatic secretion	>0.9999
Pathogenic Escherichia coli infection	>0.9999
Photosynthesis - antenna proteins	>0.9999
Phototransduction	>0.9999
Phototransduction - fly	>0.9999
Regulation of actin cytoskeleton	>0.9999
Rheumatoid arthritis	>0.9999
Salivary secretion	>0.9999
Sesquiterpenoid biosynthesis	>0.9999
Spliceosome	>0.9999
TGF-beta signaling pathway	>0.9999
Tight junction	>0.9999
VEGF signaling pathway	>0.9999
Vascular smooth muscle contraction	>0.9999

## Sheet: Table 10 KEGG enrichment
ID	Description	Count	pvalue	p.adjust	EnrichmentFold	map	Up_KOs	Down_KOs
ko02010	ABC transporters	40	7.11996e-09	2.18583e-06	2.7283	http://www.kegg.jp/kegg-bin/show_pathway?@ko02010/reference%3dwhite/K18230%09red/K05772%09red/K06857%09red/K10036%09red/K05667%09red/K01999%09red/K02073%09red/K02424%09red/K10037%09red/K15600%09red/K17215%09red/K10020%09red/K11082%09red/K11076%09red/K02062%09red/K10002%09red/K10038%09red/K12369%09red/K15599%09red/K16960%09red/K18889%09red/K18891%09red/K02048%09red/K09996%09red/K02071%09red/K10001…	K18230/K05772/K06857/K10036/K05667/K01999/K02073/K02424/K10037/K15600/K17215/K10020/K11082/K11076/K02062/K10002/K10038/K12369/K15599/K16960/K18889/K18891/K02048/K09996/K02071/K10001/K10003/K10013/K10041/K10111/K10544/K10823/K11074/K11075/K13890/K15580/K15598/K17202/K17214	K20491
ko03010	Ribosome	15	3.32617e-05	0.00340379	3.41276	http://www.kegg.jp/kegg-bin/show_pathway?@ko03010/reference%3dwhite/K02998%09red/K02882%09red/K02901%09red/K02947%09red/K02990%09red/K02878%09green/K02904%09green/K02907%09green/K02954%09green/K02961%09green/K02965%09green/K02895%09green/K02916%09green/K02892%09green/K02919%09green	K02998/K02882/K02901/K02947/K02990	K02878/K02904/K02907/K02954/K02961/K02965/K02895/K02916/K02892/K02919
ko04141	Protein processing in endoplasmic reticulum	15	2.5869e-05	0.00340379	3.48589	http://www.kegg.jp/kegg-bin/show_pathway?@ko04141/reference%3dwhite/K12667%09red/K13251%09red/K08288%09red/K12669%09red/K09503%09red/K08852%09red/K09584%09red/K09523%09red/K04571%09red/K05546%09red/K09027%09red/K12668%09red/K14009%09red/K09582%09red/K14007%09green	K12667/K13251/K08288/K12669/K09503/K08852/K09584/K09523/K04571/K05546/K09027/K12668/K14009/K09582	K14007
ko02026	Biofilm formation - Escherichia coli	7	0.00256189	0.0983125	3.73352	http://www.kegg.jp/kegg-bin/show_pathway?@ko02026/reference%3dwhite/K02777%09red/K07689%09red/K03567%09red/K07678%09red/K11531%09red/K04761%09green/K01991%09green	K02777/K07689/K03567/K07678/K11531	K04761/K01991
ko03015	mRNA surveillance pathway	7	0.00211093	0.0983125	3.86008	http://www.kegg.jp/kegg-bin/show_pathway?@ko03015/reference%3dwhite/K13126%09red/K12881%09red/K14403%09red/K14398%09red/K14411%09red/K14962%09green/K08873%09green	K13126/K12881/K14403/K14398/K14411	K14962/K08873
ko04145	Phagosome	9	0.00254562	0.0983125	3.08226	http://www.kegg.jp/kegg-bin/show_pathway?@ko04145/reference%3dwhite/K07375%09red/K02145%09red/K06528%09red/K06751%09red/K06752%09red/K07889%09red/K07897%09red/K10067%09red/K06493%09red/%09green	K07375/K02145/K06528/K06751/K06752/K07889/K07897/K10067/K06493
ko05012	Parkinson's disease	11	0.00132511	0.0983125	2.93348	http://www.kegg.jp/kegg-bin/show_pathway?@ko05012/reference%3dwhite/K03950%09red/K03966%09red/K03178%09red/K02263%09red/K03939%09red/K03942%09red/K03963%09red/K03968%09red/K09565%09red/K11353%09red/K04243%09red/%09green	K03950/K03966/K03178/K02263/K03939/K03942/K03963/K03968/K09565/K11353/K04243
ko05016	Huntington's disease	12	0.00215233	0.0983125	2.62026	http://www.kegg.jp/kegg-bin/show_pathway?@ko05016/reference%3dwhite/K03950%09red/K03966%09red/K09048%09red/K02263%09red/K03008%09red/K03939%09red/K03942%09red/K03963%09red/K03968%09red/K05625%09red/K09565%09red/K11353%09red/%09green	K03950/K03966/K09048/K02263/K03008/K03939/K03942/K03963/K03968/K05625/K09565/K11353
ko04962	Vasopressin-regulated water reabsorption	5	0.00311817	0.106364	4.92954	http://www.kegg.jp/kegg-bin/show_pathway?@ko04962/reference%3dwhite/K12462%09red/K09048%09red/K04632%09red/K07889%09red/K07904%09red/%09green	K12462/K09048/K04632/K07889/K07904
ko00513	Various types of N-glycan biosynthesis	6	0.00453797	0.114985	3.82764	http://www.kegg.jp/kegg-bin/show_pathway?@ko00513/reference%3dwhite/K12667%09red/K09656%09red/K12669%09red/K12668%09red/K03846%09green/K09657%09green	K12667/K09656/K12669/K12668	K03846/K09657
ko04714	Thermogenesis	13	0.00470046	0.114985	2.28624	http://www.kegg.jp/kegg-bin/show_pathway?@ko04714/reference%3dwhite/K11651%09red/K02258%09red/K03950%09red/K03966%09red/K09048%09red/K02263%09red/K03939%09red/K03942%09red/K03963%09red/K03968%09red/K04632%09red/K11353%09red/K11647%09red/%09green	K11651/K02258/K03950/K03966/K09048/K02263/K03939/K03942/K03963/K03968/K04632/K11353/K11647
ko04932	Non-alcoholic fatty liver disease (NAFLD)	10	0.00486906	0.114985	2.62379	http://www.kegg.jp/kegg-bin/show_pathway?@ko04932/reference%3dwhite/K03950%09red/K03966%09red/K08852%09red/K02263%09red/K03939%09red/K03942%09red/K03963%09red/K03968%09red/K09027%09red/K11353%09red/%09green	K03950/K03966/K08852/K02263/K03939/K03942/K03963/K03968/K09027/K11353
ko05010	Alzheimer's disease	11	0.00461156	0.114985	2.50269	http://www.kegg.jp/kegg-bin/show_pathway?@ko05010/reference%3dwhite/K03950%09red/K03966%09red/K08852%09red/K02263%09red/K03939%09red/K03942%09red/K03963%09red/K03968%09red/K11353%09red/K04505%09green/K04532%09green	K03950/K03966/K08852/K02263/K03939/K03942/K03963/K03968/K11353	K04505/K04532
ko00770	Pantothenate and CoA biosynthesis	5	0.00581872	0.127596	4.28091	http://www.kegg.jp/kegg-bin/show_pathway?@ko00770/reference%3dwhite/K00997%09red/K01431%09red/K00859%09red/K00867%09red/K00954%09red/%09green	K00997/K01431/K00859/K00867/K00954
ko03070	Bacterial secretion system	7	0.00753064	0.150491	3.07763	http://www.kegg.jp/kegg-bin/show_pathway?@ko03070/reference%3dwhite/K03117%09red/K02452%09red/K11892%09red/K11903%09red/K03074%09red/K11907%09red/K03076%09green	K03117/K02452/K11892/K11903/K03074/K11907	K03076
ko04137	Mitophagy - animal	6	0.00784316	0.150491	3.42473	http://www.kegg.jp/kegg-bin/show_pathway?@ko04137/reference%3dwhite/K17969%09red/K07897%09red/K08268%09red/K08341%09red/K14381%09red/K21357%09red/%09green	K17969/K07897/K08268/K08341/K14381/K21357
ko00510	N-Glycan biosynthesis	5	0.00985109	0.168016	3.78313	http://www.kegg.jp/kegg-bin/show_pathway?@ko00510/reference%3dwhite/K12667%09red/K12669%09red/K05546%09red/K12668%09red/K03846%09green	K12667/K12669/K05546/K12668	K03846
ko05130	Pathogenic Escherichia coli infection	5	0.00985109	0.168016	3.78313	http://www.kegg.jp/kegg-bin/show_pathway?@ko05130/reference%3dwhite/K05758%09red/K07375%09red/K08007%09red/K04513%09red/K05757%09red/%09green	K05758/K07375/K08007/K04513/K05757
ko00270	Cysteine and methionine metabolism	8	0.011798	0.181099	2.6028	http://www.kegg.jp/kegg-bin/show_pathway?@ko00270/reference%3dwhite/K01611%09red/K09880%09red/K08967%09red/K01752%09red/K01758%09red/K08963%09red/K17950%09red/K00024%09green	K01611/K09880/K08967/K01752/K01758/K08963/K17950	K00024
ko04140	Autophagy - animal	8	0.011798	0.181099	2.6028	http://www.kegg.jp/kegg-bin/show_pathway?@ko04140/reference%3dwhite/K01363%09red/K08852%09red/K01379%09red/K06528%09red/K07897%09red/K08268%09red/K08341%09red/K21357%09red/%09green	K01363/K08852/K01379/K06528/K07897/K08268/K08341/K21357
ko04144	Endocytosis	11	0.0124382	0.181835	2.18222	http://www.kegg.jp/kegg-bin/show_pathway?@ko04144/reference%3dwhite/K05758%09red/K17917%09red/K04513%09red/K05757%09red/K06751%09red/K07889%09red/K07897%09red/K07904%09red/K07938%09red/K12191%09red/K18464%09green	K05758/K17917/K04513/K05757/K06751/K07889/K07897/K07904/K07938/K12191	K18464
ko00362	Benzoate degradation	8	0.0139345	0.185995	2.52699	http://www.kegg.jp/kegg-bin/show_pathway?@ko00362/reference%3dwhite/K10218%09red/K00449%09red/K16515%09red/K03381%09red/K05549%09red/K16514%09red/K00481%09red/K00632%09red/%09green	K10218/K00449/K16515/K03381/K05549/K16514/K00481/K00632
ko04142	Lysosome	8	0.0139345	0.185995	2.52699	http://www.kegg.jp/kegg-bin/show_pathway?@ko04142/reference%3dwhite/K01202%09red/K13444%09red/K01363%09red/K01379%09red/K06501%09red/K06528%09red/K12387%09red/K13443%09red/%09green	K01202/K13444/K01363/K01379/K06501/K06528/K12387/K13443
ko03050	Proteasome	5	0.0154782	0.197992	3.38906	http://www.kegg.jp/kegg-bin/show_pathway?@ko03050/reference%3dwhite/K11599%09red/K02734%09red/K02736%09red/K02738%09red/K06699%09green	K11599/K02734/K02736/K02738	K06699
ko04810	Regulation of actin cytoskeleton	10	0.0259385	0.318525	2.03343	http://www.kegg.jp/kegg-bin/show_pathway?@ko04810/reference%3dwhite/K05758%09red/K05768%09red/K05769%09red/K06270%09red/K08007%09red/K04513%09red/K05757%09red/K05759%09red/K05765%09red/K06493%09red/%09green	K05758/K05768/K05769/K06270/K08007/K04513/K05757/K05759/K05765/K06493
ko05416	Viral myocarditis	4	0.0284761	0.336236	3.42473	http://www.kegg.jp/kegg-bin/show_pathway?@ko05416/reference%3dwhite/K04006%09red/K06751%09red/K06752%09red/K04503%09red/%09green	K04006/K06751/K06752/K04503
ko04723	Retrograde endocannabinoid signaling	8	0.0302819	0.344316	2.18722	http://www.kegg.jp/kegg-bin/show_pathway?@ko04723/reference%3dwhite/K03950%09red/K03966%09red/K03939%09red/K03942%09red/K03963%09red/K03968%09red/K05190%09red/K11353%09red/%09green	K03950/K03966/K03939/K03942/K03963/K03968/K05190/K11353
ko00780	Biotin metabolism	3	0.0323431	0.354619	4.24369	http://www.kegg.jp/kegg-bin/show_pathway?@ko00780/reference%3dwhite/K00647%09red/K02170%09red/K03524%09red/%09green	K00647/K02170/K03524
ko04612	Antigen processing and presentation	4	0.0363867	0.385197	3.17414	http://www.kegg.jp/kegg-bin/show_pathway?@ko04612/reference%3dwhite/K01363%09red/K06751%09red/K06752%09red/K08055%09red/%09green	K01363/K06751/K06752/K08055
ko00440	Phosphonate and phosphinate metabolism	4	0.0392774	0.401938	3.09857	http://www.kegg.jp/kegg-bin/show_pathway?@ko00440/reference%3dwhite/K06165%09red/K05780%09red/K06162%09red/K06164%09red/%09green	K06165/K05780/K06162/K06164
ko02025	Biofilm formation - Pseudomonas aeruginosa	6	0.056023	0.554809	2.19337	http://www.kegg.jp/kegg-bin/show_pathway?@ko02025/reference%3dwhite/K11900%09red/K07689%09red/K11903%09red/K07678%09red/K11907%09red/K21011%09red/%09green	K11900/K07689/K11903/K07678/K11907/K21011
ko00190	Oxidative phosphorylation	11	0.0717664	[M-H]-	1.64924	http://www.kegg.jp/kegg-bin/show_pathway?@ko00190/reference%3dwhite/K02258%09red/K03950%09red/K03966%09red/K02145%09red/K02263%09red/K03939%09red/K03942%09red/K03963%09red/K03968%09red/K11353%09red/K02298%09red/%09green	K02258/K03950/K03966/K02145/K02263/K03939/K03942/K03963/K03968/K11353/K02298
ko00260	Glycine, serine and threonine metabolism	6	0.0751069	0.698722	2.03343	http://www.kegg.jp/kegg-bin/show_pathway?@ko00260/reference%3dwhite/K00872%09red/K00060%09red/K00130%09red/K01752%09red/K01758%09red/K00049%09red/%09green	K00872/K00060/K00130/K01752/K01758/K00049
ko03040	Spliceosome	7	0.0820345	0.740723	1.86676	http://www.kegg.jp/kegg-bin/show_pathway?@ko03040/reference%3dwhite/K12852%09red/K12881%09red/K12890%09red/K12833%09red/K12874%09red/K12822%09red/K11984%09green	K12852/K12881/K12890/K12833/K12874/K12822	K11984
ko00364	Fluorobenzoate degradation	2	0.104367	0.787391	3.61499	http://www.kegg.jp/kegg-bin/show_pathway?@ko00364/reference%3dwhite/K03381%09red/K05549%09red/%09green	K03381/K05549
ko00710	Carbon fixation in photosynthetic organisms	3	0.0977548	0.787391	2.71125	http://www.kegg.jp/kegg-bin/show_pathway?@ko00710/reference%3dwhite/K01808%09red/K11214%09red/K00024%09green	K01808/K11214	K00024
ko04068	FoxO signaling pathway	6	0.0940626	0.787391	1.91382	http://www.kegg.jp/kegg-bin/show_pathway?@ko04068/reference%3dwhite/K11431%09red/K08341%09red/K04503%09red/K04501%09red/K08861%09green/K04467%09green	K11431/K08341/K04503/K04501	K08861/K04467
ko04666	Fc gamma R-mediated phagocytosis	4	0.102424	0.787391	2.24379	http://www.kegg.jp/kegg-bin/show_pathway?@ko04666/reference%3dwhite/K05758%09red/K05768%09red/K05757%09red/K05765%09red/%09green	K05758/K05768/K05757/K05765
ko04976	Bile secretion	4	0.107363	0.787391	2.20576	http://www.kegg.jp/kegg-bin/show_pathway?@ko04976/reference%3dwhite/K05667%09red/K09869%09red/K04632%09red/K13855%09red/%09green	K05667/K09869/K04632/K13855
ko05132	Salmonella infection	5	0.107721	0.787391	1.98384	http://www.kegg.jp/kegg-bin/show_pathway?@ko05132/reference%3dwhite/K05758%09red/K05757%09red/K05759%09red/K07897%09red/K12264%09red/%09green	K05758/K05757/K05759/K07897/K12264
ko05146	Amoebiasis	5	0.103605	0.787391	2.00833	http://www.kegg.jp/kegg-bin/show_pathway?@ko05146/reference%3dwhite/K03998%09red/K06236%09red/K04632%09red/K07889%09red/K07897%09red/%09green	K03998/K06236/K04632/K07889/K07897
ko05332	Graft-versus-host disease	2	0.104367	0.787391	3.61499	http://www.kegg.jp/kegg-bin/show_pathway?@ko05332/reference%3dwhite/K06751%09red/K06752%09red/%09green	K06751/K06752
ko05111	Biofilm formation - Vibrio cholerae	6	0.11164	0.797061	1.82439	http://www.kegg.jp/kegg-bin/show_pathway?@ko05111/reference%3dwhite/K02777%09red/K02452%09red/K07689%09red/K02463%09red/K03557%09red/K07678%09red/%09green	K02777/K02452/K07689/K02463/K03557/K07678
ko03060	Protein export	3	0.117189	0.817661	2.50269	http://www.kegg.jp/kegg-bin/show_pathway?@ko03060/reference%3dwhite/K03117%09red/K03074%09red/K03076%09green	K03117/K03074	K03076
ko00540	Lipopolysaccharide biosynthesis	3	0.123965	0.845716	2.44012	http://www.kegg.jp/kegg-bin/show_pathway?@ko00540/reference%3dwhite/K02849%09red/K02535%09red/K02527%09green	K02849/K02535	K02527
ko00760	Nicotinate and nicotinamide metabolism	5	0.138681	0.869807	1.82781	http://www.kegg.jp/kegg-bin/show_pathway?@ko00760/reference%3dwhite/K00135%09red/K03462%09red/K08723%09red/K06211%09red/K00767%09green	K00135/K03462/K08723/K06211	K00767
ko04150	mTOR signaling pathway	6	0.138829	0.869807	1.71237	http://www.kegg.jp/kegg-bin/show_pathway?@ko04150/reference%3dwhite/K02353%09red/K02145%09red/K04513%09red/K20398%09red/K21357%09red/K04467%09green	K02353/K02145/K04513/K20398/K21357	K04467
ko04611	Platelet activation	5	0.138681	0.869807	1.82781	http://www.kegg.jp/kegg-bin/show_pathway?@ko04611/reference%3dwhite/K06270%09red/K06236%09red/K04513%09red/K04632%09red/K06493%09red/%09green	K06270/K06236/K04513/K04632/K06493
ko05131	Shigellosis	4	0.133595	0.869807	2.03343	http://www.kegg.jp/kegg-bin/show_pathway?@ko05131/reference%3dwhite/K05758%09red/K05757%09red/K05759%09red/K04467%09green	K05758/K05757/K05759	K04467
ko00053	Ascorbate and aldarate metabolism	3	0.167307	0.879962	2.12184	http://www.kegg.jp/kegg-bin/show_pathway?@ko00053/reference%3dwhite/K01706%09red/K01708%09red/K03078%09red/%09green	K01706/K01708/K03078
ko00072	Synthesis and degradation of ketone bodies	1	0.22106	0.879962	4.06687	http://www.kegg.jp/kegg-bin/show_pathway?@ko00072/reference%3dwhite/K00019%09red/%09green	K00019
ko00230	Purine metabolism	12	0.160201	0.879962	1.38447	http://www.kegg.jp/kegg-bin/show_pathway?@ko00230/reference%3dwhite/K00856%09red/K02345%09red/K08723%09red/K00942%09red/K03008%09red/K16842%09red/K22601%09red/K00839%09red/K01466%09red/K15519%09green/K15518%09green/K01490%09green	K00856/K02345/K08723/K00942/K03008/K16842/K22601/K00839/K01466	K15519/K15518/K01490
ko00240	Pyrimidine metabolism	8	0.186398	0.879962	1.45408	http://www.kegg.jp/kegg-bin/show_pathway?@ko00240/reference%3dwhite/K09024%09red/K02345%09red/K08723%09red/K01431%09red/K01489%09red/K03008%09red/K09019%09red/K15519%09green	K09024/K02345/K08723/K01431/K01489/K03008/K09019	K15519
ko00300	Lysine biosynthesis	3	0.167307	0.879962	2.12184	http://www.kegg.jp/kegg-bin/show_pathway?@ko00300/reference%3dwhite/K05823%09red/K00825%09green/K14267%09green	K05823	K00825/K14267
ko00310	Lysine degradation	4	0.211815	0.879962	1.69013	http://www.kegg.jp/kegg-bin/show_pathway?@ko00310/reference%3dwhite/K00135%09red/K11431%09red/K00825%09green/K19199%09green	K00135/K11431	K00825/K19199
ko00450	Selenocompound metabolism	2	0.223633	0.879962	2.24379	http://www.kegg.jp/kegg-bin/show_pathway?@ko00450/reference%3dwhite/K01758%09red/K07309%09red/%09green	K01758/K07309
ko00620	Pyruvate metabolism	5	0.204855	0.879962	1.59485	http://www.kegg.jp/kegg-bin/show_pathway?@ko00620/reference%3dwhite/K00049%09red/K00138%09red/K04020%09red/K00024%09green/K01895%09green	K00049/K00138/K04020	K00024/K01895
ko00660	C5-Branched dibasic acid metabolism	2	0.223633	0.879962	2.24379	http://www.kegg.jp/kegg-bin/show_pathway?@ko00660/reference%3dwhite/K10218%09red/K09011%09green	K10218	K09011
ko01040	Biosynthesis of unsaturated fatty acids	2	0.223633	0.879962	2.24379	http://www.kegg.jp/kegg-bin/show_pathway?@ko01040/reference%3dwhite/K10804%09red/K03921%09red/%09green	K10804/K03921
ko01523	Antifolate resistance	2	0.189636	0.879962	2.50269	http://www.kegg.jp/kegg-bin/show_pathway?@ko01523/reference%3dwhite/K05667%09red/K04467%09green	K05667	K04467
ko02020	Two-component system	18	0.22644	0.879962	1.21752	http://www.kegg.jp/kegg-bin/show_pathway?@ko02020/reference%3dwhite/K08082%09red/K01910%09red/K05964%09red/K07657%09red/K01646%09red/K07689%09red/K05966%09red/K07644%09red/K07686%09red/K10002%09red/K08475%09red/K07665%09red/K07678%09red/K07684%09red/K10001%09red/K10003%09red/K20488%09green/K20491%09green	K08082/K01910/K05964/K07657/K01646/K07689/K05966/K07644/K07686/K10002/K08475/K07665/K07678/K07684/K10001/K10003	K20488/K20491
ko04122	Sulfur relay system	2	0.212236	0.879962	2.32392	http://www.kegg.jp/kegg-bin/show_pathway?@ko04122/reference%3dwhite/K03148%09red/K21029%09red/%09green	K03148/K21029
ko04138	Autophagy - yeast	4	0.211815	0.879962	1.69013	http://www.kegg.jp/kegg-bin/show_pathway?@ko04138/reference%3dwhite/K15296%09red/K17607%09red/K07897%09red/K08341%09red/%09green	K15296/K17607/K07897/K08341
ko04310	Wnt signaling pathway	5	0.215862	0.879962	1.56418	http://www.kegg.jp/kegg-bin/show_pathway?@ko04310/reference%3dwhite/K02353%09red/K04513%09red/K04503%09red/K04501%09red/K04505%09green	K02353/K04513/K04503/K04501	K04505
ko04510	Focal adhesion	7	0.1711	0.879962	1.53882	http://www.kegg.jp/kegg-bin/show_pathway?@ko04510/reference%3dwhite/K06270%09red/K16858%09red/K06236%09red/K04513%09red/K04503%09red/K04349%09red/K06493%09red/%09green	K06270/K16858/K06236/K04513/K04503/K04349/K06493
ko04530	Tight junction	5	0.199424	0.879962	1.61064	http://www.kegg.jp/kegg-bin/show_pathway?@ko04530/reference%3dwhite/K12751%09red/K08007%09red/K04513%09red/K06089%09red/K04503%09red/%09green	K12751/K08007/K04513/K06089/K04503
ko04918	Thyroid hormone synthesis	3	0.214295	0.879962	1.87702	http://www.kegg.jp/kegg-bin/show_pathway?@ko04918/reference%3dwhite/K09048%09red/K04632%09red/K09582%09red/%09green	K09048/K04632/K09582
ko04927	Cortisol synthesis and secretion	3	0.22239	0.879962	1.8416	http://www.kegg.jp/kegg-bin/show_pathway?@ko04927/reference%3dwhite/K09048%09red/K04632%09red/K04856%09red/%09green	K09048/K04632/K04856
ko04933	AGE-RAGE signaling pathway in diabetic complications	4	0.192691	0.879962	1.75865	http://www.kegg.jp/kegg-bin/show_pathway?@ko04933/reference%3dwhite/K16858%09red/K06236%09red/K04503%09red/K04501%09red/%09green	K16858/K06236/K04503/K04501
ko04940	Type I diabetes mellitus	2	0.178464	0.879962	2.6028	http://www.kegg.jp/kegg-bin/show_pathway?@ko04940/reference%3dwhite/K06751%09red/K06752%09red/%09green	K06751/K06752
ko04961	Endocrine and other factor-regulated calcium reabsorption	2	0.223633	0.879962	2.24379	http://www.kegg.jp/kegg-bin/show_pathway?@ko04961/reference%3dwhite/K04632%09red/K07904%09red/%09green	K04632/K07904
ko04971	Gastric acid secretion	3	0.190428	0.879962	1.99194	http://www.kegg.jp/kegg-bin/show_pathway?@ko04971/reference%3dwhite/K08007%09red/K04632%09red/K13855%09red/%09green	K08007/K04632/K13855
ko04972	Pancreatic secretion	4	0.150472	0.879962	1.94238	http://www.kegg.jp/kegg-bin/show_pathway?@ko04972/reference%3dwhite/K04513%09red/K04632%09red/K07904%09red/K13855%09red/%09green	K04513/K04632/K07904/K13855
ko05110	Vibrio cholerae infection	3	0.18263	0.879962	2.03343	http://www.kegg.jp/kegg-bin/show_pathway?@ko05110/reference%3dwhite/K02145%09red/K04632%09red/K09582%09red/%09green	K02145/K04632/K09582
ko05152	Tuberculosis	6	0.215723	0.879962	1.49015	http://www.kegg.jp/kegg-bin/show_pathway?@ko05152/reference%3dwhite/K01379%09red/K04513%09red/K06528%09red/K06752%09red/K07889%09red/K07897%09red/%09green	K01379/K04513/K06528/K06752/K07889/K07897
ko05165	Human papillomavirus infection	10	0.158914	0.879962	1.4396	http://www.kegg.jp/kegg-bin/show_pathway?@ko05165/reference%3dwhite/K09048%09red/K02353%09red/K06236%09red/K04632%09red/K06751%09red/K14009%09red/K04503%09red/K06493%09red/K04467%09green/K04505%09green	K09048/K02353/K06236/K04632/K06751/K14009/K04503/K06493	K04467/K04505
ko05166	HTLV-I infection	9	0.191297	0.879962	1.40776	http://www.kegg.jp/kegg-bin/show_pathway?@ko05166/reference%3dwhite/K21769%09red/K02353%09red/K06751%09red/K06752%09red/K09027%09red/K04503%09red/K04501%09red/K04467%09green/K15307%09green	K21769/K02353/K06751/K06752/K09027/K04503/K04501	K04467/K15307
ko05320	Autoimmune thyroid disease	2	0.178464	0.879962	2.6028	http://www.kegg.jp/kegg-bin/show_pathway?@ko05320/reference%3dwhite/K06751%09red/K06752%09red/%09green	K06751/K06752
ko05330	Allograft rejection	2	0.145669	0.879962	2.95772	http://www.kegg.jp/kegg-bin/show_pathway?@ko05330/reference%3dwhite/K06751%09red/K06752%09red/%09green	K06751/K06752
ko00030	Pentose phosphate pathway	4	0.244768	0.880127	1.58707	http://www.kegg.jp/kegg-bin/show_pathway?@ko00030/reference%3dwhite/K03738%09red/K01619%09red/K01808%09red/K06151%09red/%09green	K03738/K01619/K01808/K06151
ko00565	Ether lipid metabolism	2	0.235076	0.880127	2.169	http://www.kegg.jp/kegg-bin/show_pathway?@ko00565/reference%3dwhite/K13510%09red/K01114%09green	K13510	K01114
ko00983	Drug metabolism - other enzymes	2	0.24655	0.880127	2.09903	http://www.kegg.jp/kegg-bin/show_pathway?@ko00983/reference%3dwhite/K01431%09red/K01489%09red/%09green	K01431/K01489
ko01503	Cationic antimicrobial peptide (CAMP) resistance	3	0.230544	0.880127	1.8075	http://www.kegg.jp/kegg-bin/show_pathway?@ko01503/reference%3dwhite/K13632%09red/K06079%09red/K03767%09red/%09green	K13632/K06079/K03767
ko04330	Notch signaling pathway	2	0.24655	0.880127	2.09903	http://www.kegg.jp/kegg-bin/show_pathway?@ko04330/reference%3dwhite/K02353%09red/K04505%09green	K02353	K04505
ko05163	Human cytomegalovirus infection	8	0.238964	0.880127	1.35562	http://www.kegg.jp/kegg-bin/show_pathway?@ko05163/reference%3dwhite/K09048%09red/K04513%09red/K04632%09red/K06751%09red/K08055%09red/K04503%09red/K06493%09red/K04467%09green	K09048/K04513/K04632/K06751/K08055/K04503/K06493	K04467
ko05414	Dilated cardiomyopathy (DCM)	4	0.244768	0.880127	1.58707	http://www.kegg.jp/kegg-bin/show_pathway?@ko05414/reference%3dwhite/K04632%09red/K10374%09red/K06493%09red/K12567%09green	K04632/K10374/K06493	K12567
ko03013	RNA transport	6	0.250942	0.880955	1.41456	http://www.kegg.jp/kegg-bin/show_pathway?@ko03013/reference%3dwhite/K13126%09red/K12881%09red/K14303%09red/K03248%09red/K10577%09red/K03243%09red/%09green	K13126/K12881/K14303/K03248/K10577/K03243
ko04152	AMPK signaling pathway	4	0.25826	0.880955	1.54928	http://www.kegg.jp/kegg-bin/show_pathway?@ko04152/reference%3dwhite/K09048%09red/K07877%09red/K21357%09red/K04503%09red/%09green	K09048/K07877/K21357/K04503
ko04390	Hippo signaling pathway	5	0.255718	0.880955	1.46554	http://www.kegg.jp/kegg-bin/show_pathway?@ko04390/reference%3dwhite/K02353%09red/K04503%09red/K04501%09red/K08791%09red/K16823%09green	K02353/K04503/K04501/K08791	K16823
ko04921	Oxytocin signaling pathway	5	0.255718	0.880955	1.46554	http://www.kegg.jp/kegg-bin/show_pathway?@ko04921/reference%3dwhite/K12751%09red/K06270%09red/K04513%09red/K04632%09red/K04503%09red/%09green	K12751/K06270/K04513/K04632/K04503
ko00020	Citrate cycle (TCA cycle)	3	0.272023	0.889478	1.65432	http://www.kegg.jp/kegg-bin/show_pathway?@ko00020/reference%3dwhite/K01682%09red/K00024%09green/K00176%09green	K01682	K00024/K00176
ko00061	Fatty acid biosynthesis	2	0.28104	0.889478	1.91382	http://www.kegg.jp/kegg-bin/show_pathway?@ko00061/reference%3dwhite/K00647%09red/K03921%09red/%09green	K00647/K03921
ko00622	Xylene degradation	2	0.28104	0.889478	1.91382	http://www.kegg.jp/kegg-bin/show_pathway?@ko00622/reference%3dwhite/K05549%09red/K00055%09red/%09green	K05549/K00055
ko04139	Mitophagy - yeast	2	0.28104	0.889478	1.91382	http://www.kegg.jp/kegg-bin/show_pathway?@ko04139/reference%3dwhite/K17969%09red/K08341%09red/%09green	K17969/K08341
ko04512	ECM-receptor interaction	3	0.280424	0.889478	1.62675	http://www.kegg.jp/kegg-bin/show_pathway?@ko04512/reference%3dwhite/K06258%09red/K06236%09red/K06493%09red/%09green	K06258/K06236/K06493
ko04659	Th17 cell differentiation	4	0.265061	0.889478	1.53106	http://www.kegg.jp/kegg-bin/show_pathway?@ko04659/reference%3dwhite/K06752%09red/K08268%09red/K04501%09red/K04467%09green	K06752/K08268/K04501	K04467
ko05225	Hepatocellular carcinoma	5	0.273325	0.889478	1.42697	http://www.kegg.jp/kegg-bin/show_pathway?@ko05225/reference%3dwhite/K11651%09red/K02353%09red/K04503%09red/K11647%09red/K04501%09red/%09green	K11651/K02353/K04503/K11647/K04501
ko04022	cGMP - PKG signaling pathway	5	0.291179	0.893921	1.39038	http://www.kegg.jp/kegg-bin/show_pathway?@ko04022/reference%3dwhite/K04213%09red/K06270%09red/K09048%09red/K04513%09red/K09565%09red/%09green	K04213/K06270/K09048/K04513/K09565
ko04919	Thyroid hormone signaling pathway	4	0.285651	0.893921	1.47886	http://www.kegg.jp/kegg-bin/show_pathway?@ko04919/reference%3dwhite/K08268%09red/K04503%09red/K06493%09red/K01114%09green	K08268/K04503/K06493	K01114
ko05212	Pancreatic cancer	3	0.288848	0.893921	1.60008	http://www.kegg.jp/kegg-bin/show_pathway?@ko05212/reference%3dwhite/K04503%09red/K04501%09red/K04467%09green	K04503/K04501	K04467
ko05220	Chronic myeloid leukemia	3	0.297291	0.903646	1.57427	http://www.kegg.jp/kegg-bin/show_pathway?@ko05220/reference%3dwhite/K04503%09red/K04501%09red/K04467%09green	K04503/K04501	K04467
ko00010	Glycolysis / Gluconeogenesis	4	0.39056	0.90448	1.26349	http://www.kegg.jp/kegg-bin/show_pathway?@ko00010/reference%3dwhite/K02777%09red/K00138%09red/K01785%09green/K01895%09green	K02777/K00138	K01785/K01895
ko00040	Pentose and glucuronate interconversions	3	0.415104	0.90448	1.28427	http://www.kegg.jp/kegg-bin/show_pathway?@ko00040/reference%3dwhite/K22396%09red/K03078%09red/K22397%09red/%09green	K22396/K03078/K22397
ko00120	Primary bile acid biosynthesis	1	0.430122	0.90448	1.8075	http://www.kegg.jp/kegg-bin/show_pathway?@ko00120/reference%3dwhite/%09red/K12405%09green		K12405
ko00281	Geraniol degradation	1	0.374092	0.90448	2.169	http://www.kegg.jp/kegg-bin/show_pathway?@ko00281/reference%3dwhite/K00632%09red/%09green	K00632
ko00290	Valine, leucine and isoleucine biosynthesis	1	0.447664	0.90448	1.71237	http://www.kegg.jp/kegg-bin/show_pathway?@ko00290/reference%3dwhite/%09red/K09011%09green		K09011
ko00311	Penicillin and cephalosporin biosynthesis	1	0.374092	0.90448	2.169	http://www.kegg.jp/kegg-bin/show_pathway?@ko00311/reference%3dwhite/%09red/K17836%09green		K17836
ko00360	Phenylalanine metabolism	3	0.431547	0.90448	1.25134	http://www.kegg.jp/kegg-bin/show_pathway?@ko00360/reference%3dwhite/K05713%09red/K00055%09red/K01451%09red/%09green	K05713/K00055/K01451
ko00500	Starch and sucrose metabolism	4	0.445989	0.90448	1.17243	http://www.kegg.jp/kegg-bin/show_pathway?@ko00500/reference%3dwhite/K02777%09red/K01236%09red/K00697%09red/K05988%09green	K02777/K01236/K00697	K05988
ko00532	Glycosaminoglycan biosynthesis - chondroitin sulfate / dermatan sulfate	1	0.430122	0.90448	1.8075	http://www.kegg.jp/kegg-bin/show_pathway?@ko00532/reference%3dwhite/K03193%09red/%09green	K03193
ko00590	Arachidonic acid metabolism	2	0.404628	0.90448	1.446	http://www.kegg.jp/kegg-bin/show_pathway?@ko00590/reference%3dwhite/K01254%09red/K00461%09red/%09green	K01254/K00461
ko00623	Toluene degradation	2	0.415415	0.90448	1.41456	http://www.kegg.jp/kegg-bin/show_pathway?@ko00623/reference%3dwhite/K03381%09red/K00055%09red/%09green	K03381/K00055
ko00630	Glyoxylate and dicarboxylate metabolism	4	0.355496	0.90448	1.32796	http://www.kegg.jp/kegg-bin/show_pathway?@ko00630/reference%3dwhite/K01682%09red/K00049%09red/K01816%09red/K00024%09green	K01682/K00049/K01816	K00024
ko00633	Nitrotoluene degradation	1	0.447664	0.90448	1.71237	http://www.kegg.jp/kegg-bin/show_pathway?@ko00633/reference%3dwhite/K10678%09red/%09green	K10678
ko00642	Ethylbenzene degradation	1	0.393354	0.90448	2.03343	http://www.kegg.jp/kegg-bin/show_pathway?@ko00642/reference%3dwhite/K00632%09red/%09green	K00632
ko00720	Carbon fixation pathways in prokaryotes	4	0.39056	0.90448	1.26349	http://www.kegg.jp/kegg-bin/show_pathway?@ko00720/reference%3dwhite/K01682%09red/K00024%09green/K00176%09green/K01895%09green	K01682	K00024/K00176/K01895
ko00740	Riboflavin metabolism	2	0.393746	0.90448	1.47886	http://www.kegg.jp/kegg-bin/show_pathway?@ko00740/reference%3dwhite/K19285%09red/K00299%09red/%09green	K19285/K00299
ko00920	Sulfur metabolism	4	0.376553	0.90448	1.28851	http://www.kegg.jp/kegg-bin/show_pathway?@ko00920/reference%3dwhite/K07308%09red/K00299%09red/K17725%09red/K02048%09red/%09green	K07308/K00299/K17725/K02048
ko02024	Quorum sensing	10	0.367614	0.90448	1.15372	http://www.kegg.jp/kegg-bin/show_pathway?@ko02024/reference%3dwhite/K01999%09red/K13075%09red/K14645%09red/K10823%09red/K11531%09red/K15580%09red/K01114%09green/K03076%09green/K20488%09green/K20491%09green	K01999/K13075/K14645/K10823/K11531/K15580	K01114/K03076/K20488/K20491
ko03018	RNA degradation	3	0.439707	0.90448	1.2355	http://www.kegg.jp/kegg-bin/show_pathway?@ko03018/reference%3dwhite/K13126%09red/K12604%09red/K12616%09red/%09green	K13126/K12604/K12616
ko03440	Homologous recombination	3	0.381796	0.90448	1.35562	http://www.kegg.jp/kegg-bin/show_pathway?@ko03440/reference%3dwhite/K02345%09red/K19528%09red/K01159%09red/%09green	K02345/K19528/K01159
ko04014	Ras signaling pathway	7	0.317306	0.90448	1.26525	http://www.kegg.jp/kegg-bin/show_pathway?@ko04014/reference%3dwhite/K16858%09red/K04513%09red/K07889%09red/K04349%09red/K04467%09green/K17633%09green/K10632%09green	K16858/K04513/K07889/K04349	K04467/K17633/K10632
ko04071	Sphingolipid signaling pathway	3	0.431547	0.90448	1.25134	http://www.kegg.jp/kegg-bin/show_pathway?@ko04071/reference%3dwhite/K04213%09red/K01379%09red/K04513%09red/%09green	K04213/K01379/K04513
ko04210	Apoptosis	4	0.432252	0.90448	1.19394	http://www.kegg.jp/kegg-bin/show_pathway?@ko04210/reference%3dwhite/K01363%09red/K08852%09red/K01379%09red/K04467%09green	K01363/K08852/K01379	K04467
ko04217	Necroptosis	4	0.341452	0.90448	1.35562	http://www.kegg.jp/kegg-bin/show_pathway?@ko04217/reference%3dwhite/K12191%09red/K13625%09red/K14381%09red/K03767%09red/%09green	K12191/K13625/K14381/K03767
ko04270	Vascular smooth muscle contraction	4	0.341452	0.90448	1.35562	http://www.kegg.jp/kegg-bin/show_pathway?@ko04270/reference%3dwhite/K12751%09red/K06270%09red/K04513%09red/K04632%09red/%09green	K12751/K06270/K04513/K04632
ko04514	Cell adhesion molecules (CAMs)	4	0.362518	0.90448	1.31454	http://www.kegg.jp/kegg-bin/show_pathway?@ko04514/reference%3dwhite/K06089%09red/K06751%09red/K06752%09red/K06759%09red/%09green	K06089/K06751/K06752/K06759
ko04621	NOD-like receptor signaling pathway	5	0.407008	0.90448	1.19614	http://www.kegg.jp/kegg-bin/show_pathway?@ko04621/reference%3dwhite/K03462%09red/K01363%09red/K04513%09red/K08341%09red/K04467%09green	K03462/K01363/K04513/K08341	K04467
ko04640	Hematopoietic cell lineage	3	0.447821	0.90448	1.22006	http://www.kegg.jp/kegg-bin/show_pathway?@ko04640/reference%3dwhite/K04006%09red/K06752%09red/K06493%09red/%09green	K04006/K06752/K06493
ko04670	Leukocyte transendothelial migration	3	0.406826	0.90448	1.3014	http://www.kegg.jp/kegg-bin/show_pathway?@ko04670/reference%3dwhite/K08007%09red/K04513%09red/K06089%09red/%09green	K08007/K04513/K06089
ko04721	Synaptic vesicle cycle	2	0.349382	0.90448	1.62675	http://www.kegg.jp/kegg-bin/show_pathway?@ko04721/reference%3dwhite/K15296%09red/K02145%09red/%09green	K15296/K02145
ko04913	Ovarian Steroidogenesis	2	0.338111	0.90448	1.66846	http://www.kegg.jp/kegg-bin/show_pathway?@ko04913/reference%3dwhite/K04632%09red/K00461%09red/%09green	K04632/K00461
ko04915	Estrogen signaling pathway	3	0.415104	0.90448	1.28427	http://www.kegg.jp/kegg-bin/show_pathway?@ko04915/reference%3dwhite/K09048%09red/K01379%09red/K04632%09red/%09green	K09048/K01379/K04632
ko04916	Melanogenesis	3	0.339628	0.90448	1.45679	http://www.kegg.jp/kegg-bin/show_pathway?@ko04916/reference%3dwhite/K09048%09red/K02353%09red/K04632%09red/%09green	K09048/K02353/K04632
ko04924	Renin secretion	2	0.415415	0.90448	1.41456	http://www.kegg.jp/kegg-bin/show_pathway?@ko04924/reference%3dwhite/K01363%09red/K04632%09red/%09green	K01363/K04632
ko04925	Aldosterone synthesis and secretion	3	0.305748	0.90448	1.54928	http://www.kegg.jp/kegg-bin/show_pathway?@ko04925/reference%3dwhite/K09048%09red/K04632%09red/K04856%09red/%09green	K09048/K04632/K04856
ko04926	Relaxin signaling pathway	4	0.341452	0.90448	1.35562	http://www.kegg.jp/kegg-bin/show_pathway?@ko04926/reference%3dwhite/K16858%09red/K09048%09red/K06236%09red/K04632%09red/%09green	K16858/K09048/K06236/K04632
ko04934	Cushing's syndrome	5	0.315286	0.90448	1.34442	http://www.kegg.jp/kegg-bin/show_pathway?@ko04934/reference%3dwhite/K09048%09red/K02353%09red/K04632%09red/K04503%09red/K04856%09red/%09green	K09048/K02353/K04632/K04503/K04856
ko04966	Collecting duct acid secretion	1	0.412025	0.90448	1.91382	http://www.kegg.jp/kegg-bin/show_pathway?@ko04966/reference%3dwhite/K02145%09red/%09green	K02145
ko04970	Salivary secretion	3	0.305748	0.90448	1.54928	http://www.kegg.jp/kegg-bin/show_pathway?@ko04970/reference%3dwhite/K04632%09red/K13855%09red/K13899%09red/%09green	K04632/K13855/K13899
ko05030	Cocaine addiction	2	0.326782	0.90448	1.71237	http://www.kegg.jp/kegg-bin/show_pathway?@ko05030/reference%3dwhite/K09048%09red/K04632%09red/%09green	K09048/K04632
ko05031	Amphetamine addiction	2	0.404628	0.90448	1.446	http://www.kegg.jp/kegg-bin/show_pathway?@ko05031/reference%3dwhite/K09048%09red/K04632%09red/%09green	K09048/K04632
ko05100	Bacterial invasion of epithelial cells	3	0.390169	0.90448	1.33705	http://www.kegg.jp/kegg-bin/show_pathway?@ko05100/reference%3dwhite/K05758%09red/K04513%09red/K05757%09red/%09green	K05758/K04513/K05757
ko05133	Pertussis	3	0.439707	0.90448	1.2355	http://www.kegg.jp/kegg-bin/show_pathway?@ko05133/reference%3dwhite/K04513%09red/K05765%09red/K10067%09red/%09green	K04513/K05765/K10067
ko05145	Toxoplasmosis	4	0.327427	0.90448	1.38447	http://www.kegg.jp/kegg-bin/show_pathway?@ko05145/reference%3dwhite/K06752%09red/K09565%09red/K00461%09red/K04467%09green	K06752/K09565/K00461	K04467
ko05203	Viral carcinogenesis	6	0.446221	0.90448	1.12189	http://www.kegg.jp/kegg-bin/show_pathway?@ko05203/reference%3dwhite/K05768%09red/K09048%09red/K03123%09red/K04513%09red/K06751%09red/K04503%09red/%09green	K05768/K09048/K03123/K04513/K06751/K04503
ko05205	Proteoglycans in cancer	6	0.380264	0.90448	1.205	http://www.kegg.jp/kegg-bin/show_pathway?@ko05205/reference%3dwhite/K06270%09red/K08007%09red/K04513%09red/K08268%09red/K04503%09red/K06493%09red/%09green	K06270/K08007/K04513/K08268/K04503/K06493
ko05210	Colorectal cancer	3	0.373399	0.90448	1.37472	http://www.kegg.jp/kegg-bin/show_pathway?@ko05210/reference%3dwhite/K04513%09red/K04503%09red/K04501%09red/%09green	K04513/K04503/K04501
ko05215	Prostate cancer	3	0.439707	0.90448	1.2355	http://www.kegg.jp/kegg-bin/show_pathway?@ko05215/reference%3dwhite/K09048%09red/K04503%09red/K04467%09green	K09048/K04503	K04467
ko05322	Systemic lupus erythematosus	2	0.404628	0.90448	1.446	http://www.kegg.jp/kegg-bin/show_pathway?@ko05322/reference%3dwhite/K03998%09red/K06752%09red/%09green	K03998/K06752
ko05410	Hypertrophic cardiomyopathy (HCM)	3	0.406826	0.90448	1.3014	http://www.kegg.jp/kegg-bin/show_pathway?@ko05410/reference%3dwhite/K10374%09red/K06493%09red/K12567%09green	K10374/K06493	K12567
ko05418	Fluid shear stress and atherosclerosis	4	0.355496	0.90448	1.32796	http://www.kegg.jp/kegg-bin/show_pathway?@ko05418/reference%3dwhite/K04513%09red/K14381%09red/K06493%09red/K04467%09green	K04513/K14381/K06493	K04467
ko05161	Hepatitis B	4	0.459623	0.922251	1.15168	http://www.kegg.jp/kegg-bin/show_pathway?@ko05161/reference%3dwhite/K09048%09red/K04503%09red/K04501%09red/K04467%09green	K09048/K04503/K04501	K04467
ko05310	Asthma	1	0.464668	0.926318	1.62675	http://www.kegg.jp/kegg-bin/show_pathway?@ko05310/reference%3dwhite/K06752%09red/%09green	K06752
ko00130	Ubiquinone and other terpenoid-quinone biosynthesis	2	0.507633	0.930428	1.18309	http://www.kegg.jp/kegg-bin/show_pathway?@ko00130/reference%3dwhite/K00568%09red/K03809%09red/%09green	K00568/K03809
ko00220	Arginine biosynthesis	2	0.54548	0.930428	1.10288	http://www.kegg.jp/kegg-bin/show_pathway?@ko00220/reference%3dwhite/K15371%09red/K00619%09green	K15371	K00619
ko00430	Taurine and hypotaurine metabolism	1	0.527618	0.930428	1.35562	http://www.kegg.jp/kegg-bin/show_pathway?@ko00430/reference%3dwhite/K15371%09red/%09green	K15371
ko00515	Mannose type O-glycan biosyntheis	1	0.481149	0.930428	1.54928	http://www.kegg.jp/kegg-bin/show_pathway?@ko00515/reference%3dwhite/%09red/K21052%09green		K21052
ko00520	Amino sugar and nucleotide sugar metabolism	5	0.514496	0.930428	1.05633	http://www.kegg.jp/kegg-bin/show_pathway?@ko00520/reference%3dwhite/K02777%09red/K00326%09red/K00523%09green/K01854%09green/K13019%09green	K02777/K00326	K00523/K01854/K13019
ko00592	alpha-Linolenic acid metabolism	1	0.527618	0.930428	1.35562	http://www.kegg.jp/kegg-bin/show_pathway?@ko00592/reference%3dwhite/K00632%09red/%09green	K00632
ko00750	Vitamin B6 metabolism	1	0.512609	0.930428	1.41456	http://www.kegg.jp/kegg-bin/show_pathway?@ko00750/reference%3dwhite/K03472%09red/%09green	K03472
ko00900	Terpenoid backbone biosynthesis	2	0.53621	0.930428	1.12189	http://www.kegg.jp/kegg-bin/show_pathway?@ko00900/reference%3dwhite/K00795%09red/K12506%09red/%09green	K00795/K12506
ko00910	Nitrogen metabolism	2	0.55462	0.930428	1.0845	http://www.kegg.jp/kegg-bin/show_pathway?@ko00910/reference%3dwhite/K00368%09red/K15371%09red/%09green	K00368/K15371
ko04015	Rap1 signaling pathway	5	0.542987	0.930428	1.02311	http://www.kegg.jp/kegg-bin/show_pathway?@ko04015/reference%3dwhite/K16858%09red/K04513%09red/K04632%09red/K05759%09red/K06493%09red/%09green	K16858/K04513/K04632/K05759/K06493
ko04070	Phosphatidylinositol signaling system	2	0.507633	0.930428	1.18309	http://www.kegg.jp/kegg-bin/show_pathway?@ko04070/reference%3dwhite/K13084%09red/K10572%09green	K13084	K10572
ko04120	Ubiquitin mediated proteolysis	4	0.551211	0.930428	1.02472	http://www.kegg.jp/kegg-bin/show_pathway?@ko04120/reference%3dwhite/K04706%09red/K10574%09red/K03178%09red/K10577%09red/%09green	K04706/K10574/K03178/K10577
ko04136	Autophagy - other eukaryotes	1	0.512609	0.930428	1.41456	http://www.kegg.jp/kegg-bin/show_pathway?@ko04136/reference%3dwhite/K08341%09red/%09green	K08341
ko04212	Longevity regulating pathway - worm	2	0.507633	0.930428	1.18309	http://www.kegg.jp/kegg-bin/show_pathway?@ko04212/reference%3dwhite/K08268%09red/K08341%09red/%09green	K08268/K08341
ko04218	Cellular senescence	4	0.479854	0.930428	1.12189	http://www.kegg.jp/kegg-bin/show_pathway?@ko04218/reference%3dwhite/K21769%09red/K06751%09red/K14381%09red/K04503%09red/%09green	K21769/K06751/K14381/K04503
ko04260	Cardiac muscle contraction	2	0.55462	0.930428	1.0845	http://www.kegg.jp/kegg-bin/show_pathway?@ko04260/reference%3dwhite/K02263%09red/K10374%09red/%09green	K02263/K10374
ko04261	Adrenergic signaling in cardiomyocytes	3	0.540918	0.930428	1.06092	http://www.kegg.jp/kegg-bin/show_pathway?@ko04261/reference%3dwhite/K09048%09red/K04632%09red/K10374%09red/%09green	K09048/K04632/K10374
ko04392	Hippo signaling pathway - multiple species	1	0.542166	0.930428	1.3014	http://www.kegg.jp/kegg-bin/show_pathway?@ko04392/reference%3dwhite/K08791%09red/%09green	K08791
ko04520	Adherens junction	2	0.55462	0.930428	1.0845	http://www.kegg.jp/kegg-bin/show_pathway?@ko04520/reference%3dwhite/K04513%09red/K04501%09red/%09green	K04513/K04501
ko04540	Gap junction	2	0.54548	0.930428	1.10288	http://www.kegg.jp/kegg-bin/show_pathway?@ko04540/reference%3dwhite/K07375%09red/K04632%09red/%09green	K07375/K04632
ko04662	B cell receptor signaling pathway	2	0.526812	0.930428	1.14158	http://www.kegg.jp/kegg-bin/show_pathway?@ko04662/reference%3dwhite/K06508%09red/K04467%09green	K06508	K04467
ko04722	Neurotrophin signaling pathway	3	0.526016	0.930428	1.0845	http://www.kegg.jp/kegg-bin/show_pathway?@ko04722/reference%3dwhite/K12462%09red/K04513%09red/K04505%09green	K12462/K04513	K04505
ko04922	Glucagon signaling pathway	2	0.507633	0.930428	1.18309	http://www.kegg.jp/kegg-bin/show_pathway?@ko04922/reference%3dwhite/K09048%09red/K04632%09red/%09green	K09048/K04632
ko04928	Parathyroid hormone synthesis, secretion and action	3	0.487637	0.930428	1.14829	http://www.kegg.jp/kegg-bin/show_pathway?@ko04928/reference%3dwhite/K09048%09red/K04513%09red/K04632%09red/%09green	K09048/K04513/K04632
ko05120	Epithelial cell signaling in Helicobacter pylori infection	3	0.526016	0.930428	1.0845	http://www.kegg.jp/kegg-bin/show_pathway?@ko05120/reference%3dwhite/K02145%09red/K06089%09red/K04467%09green	K02145/K06089	K04467
ko05160	Hepatitis C	3	0.487637	0.930428	1.14829	http://www.kegg.jp/kegg-bin/show_pathway?@ko05160/reference%3dwhite/K04706%09red/K06508%09red/K04467%09green	K04706/K06508	K04467
ko05167	Kaposi's sarcoma-associated herpesvirus infection	5	0.554164	0.930428	1.0104	http://www.kegg.jp/kegg-bin/show_pathway?@ko05167/reference%3dwhite/K06751%09red/K08268%09red/K08341%09red/K04503%09red/K04467%09green	K06751/K08268/K08341/K04503	K04467
ko05168	Herpes simplex infection	5	0.473454	0.930428	1.10663	http://www.kegg.jp/kegg-bin/show_pathway?@ko05168/reference%3dwhite/K12881%09red/K12890%09red/K06751%09red/K06752%09red/K04467%09green	K12881/K12890/K06751/K06752	K04467
ko05221	Acute myeloid leukemia	2	0.517285	0.930428	1.16196	http://www.kegg.jp/kegg-bin/show_pathway?@ko05221/reference%3dwhite/K04503%09red/K04467%09green	K04503	K04467
ko04320	Dorso-ventral axis formation	1	0.569935	0.945784	1.205	http://www.kegg.jp/kegg-bin/show_pathway?@ko04320/reference%3dwhite/%09red/K02156%09green		K02156
ko05033	Nicotine addiction	1	0.569935	0.945784	1.205	http://www.kegg.jp/kegg-bin/show_pathway?@ko05033/reference%3dwhite/K05190%09red/%09green	K05190
ko00052	Galactose metabolism	2	0.69672	0.952805	0.834229	http://www.kegg.jp/kegg-bin/show_pathway?@ko00052/reference%3dwhite/%09red/K01785%09green/K01854%09green		K01785/K01854
ko00071	Fatty acid degradation	1	0.831976	0.952805	0.570789	http://www.kegg.jp/kegg-bin/show_pathway?@ko00071/reference%3dwhite/K00632%09red/%09green	K00632
ko00100	Steroid biosynthesis	1	0.620535	0.952805	1.04951	http://www.kegg.jp/kegg-bin/show_pathway?@ko00100/reference%3dwhite/K07750%09red/%09green	K07750
ko00250	Alanine, aspartate and glutamate metabolism	2	0.623002	0.952805	0.95691	http://www.kegg.jp/kegg-bin/show_pathway?@ko00250/reference%3dwhite/K00135%09red/K15371%09red/%09green	K00135/K15371
ko00330	Arginine and proline metabolism	3	0.617808	0.952805	0.94762	http://www.kegg.jp/kegg-bin/show_pathway?@ko00330/reference%3dwhite/K01611%09red/K01473%09red/K06447%09red/%09green	K01611/K01473/K06447
ko00350	Tyrosine metabolism	2	0.675947	0.952805	0.867599	http://www.kegg.jp/kegg-bin/show_pathway?@ko00350/reference%3dwhite/K00135%09red/K00055%09red/%09green	K00135/K00055
ko00361	Chlorocyclohexane and chlorobenzene degradation	1	0.704612	0.952805	0.834229	http://www.kegg.jp/kegg-bin/show_pathway?@ko00361/reference%3dwhite/K03381%09red/%09green	K03381
ko00410	beta-Alanine metabolism	1	0.739399	0.952805	0.756627	http://www.kegg.jp/kegg-bin/show_pathway?@ko00410/reference%3dwhite/K01431%09red/%09green	K01431
ko00480	Glutathione metabolism	1	0.76278	0.952805	0.707281	http://www.kegg.jp/kegg-bin/show_pathway?@ko00480/reference%3dwhite/K06048%09red/%09green	K06048
ko00562	Inositol phosphate metabolism	2	0.661466	0.952805	0.891368	http://www.kegg.jp/kegg-bin/show_pathway?@ko00562/reference%3dwhite/%09red/K01114%09green/K10572%09green		K01114/K10572
ko00564	Glycerophospholipid metabolism	3	0.661982	0.952805	0.887317	http://www.kegg.jp/kegg-bin/show_pathway?@ko00564/reference%3dwhite/K14676%09red/K13510%09red/K01114%09green	K14676/K13510	K01114
ko00600	Sphingolipid metabolism	1	0.722549	0.952805	0.793535	http://www.kegg.jp/kegg-bin/show_pathway?@ko00600/reference%3dwhite/K01202%09red/%09green	K01202
ko00624	Polycyclic aromatic hydrocarbon degradation	1	0.722549	0.952805	0.793535	http://www.kegg.jp/kegg-bin/show_pathway?@ko00624/reference%3dwhite/K00449%09red/%09green	K00449
ko00640	Propanoate metabolism	2	0.829994	0.952805	0.631747	http://www.kegg.jp/kegg-bin/show_pathway?@ko00640/reference%3dwhite/K01682%09red/K01895%09green	K01682	K01895
ko00650	Butanoate metabolism	2	0.779507	0.952805	0.707281	http://www.kegg.jp/kegg-bin/show_pathway?@ko00650/reference%3dwhite/K00019%09red/K00135%09red/%09green	K00019/K00135
ko00730	Thiamine metabolism	1	0.654547	0.952805	0.95691	http://www.kegg.jp/kegg-bin/show_pathway?@ko00730/reference%3dwhite/K03148%09red/%09green	K03148
ko00970	Aminoacyl-tRNA biosynthesis	2	0.589868	0.952805	1.01672	http://www.kegg.jp/kegg-bin/show_pathway?@ko00970/reference%3dwhite/K22503%09red/K01878%09red/%09green	K22503/K01878
ko01501	beta-Lactam resistance	3	0.673904	0.952805	0.871472	http://www.kegg.jp/kegg-bin/show_pathway?@ko01501/reference%3dwhite/K10823%09red/K15580%09red/K17836%09green	K10823/K15580	K17836
ko01522	Endocrine resistance	2	0.689921	0.952805	0.845064	http://www.kegg.jp/kegg-bin/show_pathway?@ko01522/reference%3dwhite/K04632%09red/K04503%09red/%09green	K04632/K04503
ko02040	Flagellar assembly	1	0.71372	0.952805	0.813374	http://www.kegg.jp/kegg-bin/show_pathway?@ko02040/reference%3dwhite/K02393%09red/%09green	K02393
ko02060	Phosphotransferase system (PTS)	2	0.77432	0.952805	0.715054	http://www.kegg.jp/kegg-bin/show_pathway?@ko02060/reference%3dwhite/K02777%09red/K08484%09red/%09green	K02777/K08484
ko03020	RNA polymerase	1	0.797191	0.952805	0.63794	http://www.kegg.jp/kegg-bin/show_pathway?@ko03020/reference%3dwhite/K03008%09red/%09green	K03008
ko03022	Basal transcription factors	1	0.665195	0.952805	0.92957	http://www.kegg.jp/kegg-bin/show_pathway?@ko03022/reference%3dwhite/K03123%09red/%09green	K03123
ko03410	Base excision repair	1	0.731105	0.952805	0.774642	http://www.kegg.jp/kegg-bin/show_pathway?@ko03410/reference%3dwhite/K03652%09red/%09green	K03652
ko03430	Mismatch repair	1	0.747437	0.952805	0.739431	http://www.kegg.jp/kegg-bin/show_pathway?@ko03430/reference%3dwhite/K02345%09red/%09green	K02345
ko04020	Calcium signaling pathway	4	0.639502	0.952805	0.916477	http://www.kegg.jp/kegg-bin/show_pathway?@ko04020/reference%3dwhite/K05218%09red/K04632%09red/K09565%09red/K04856%09red/%09green	K05218/K04632/K09565/K04856
ko04024	cAMP signaling pathway	4	0.661042	0.952805	0.891368	http://www.kegg.jp/kegg-bin/show_pathway?@ko04024/reference%3dwhite/K06270%09red/K09048%09red/K04513%09red/K04632%09red/%09green	K06270/K09048/K04513/K04632
ko04064	NF-kappa B signaling pathway	2	0.763627	0.952805	0.731122	http://www.kegg.jp/kegg-bin/show_pathway?@ko04064/reference%3dwhite/K10577%09red/K04467%09green	K10577	K04467
ko04066	HIF-1 signaling pathway	2	0.654034	0.952805	0.903749	http://www.kegg.jp/kegg-bin/show_pathway?@ko04066/reference%3dwhite/K08268%09red/K16451%09red/%09green	K08268/K16451
ko04072	Phospholipase D signaling pathway	2	0.825874	0.952805	0.63794	http://www.kegg.jp/kegg-bin/show_pathway?@ko04072/reference%3dwhite/K04513%09red/K04632%09red/%09green	K04513/K04632
ko04110	Cell cycle	3	0.655904	0.952805	0.895457	http://www.kegg.jp/kegg-bin/show_pathway?@ko04110/reference%3dwhite/K02604%09red/K04503%09red/K04501%09red/%09green	K02604/K04503/K04501
ko04151	PI3K-Akt signaling pathway	7	0.695831	0.952805	0.872585	http://www.kegg.jp/kegg-bin/show_pathway?@ko04151/reference%3dwhite/K16858%09red/K09048%09red/K06236%09red/K04503%09red/K06493%09red/K16340%09red/K04467%09green	K16858/K09048/K06236/K04503/K06493/K16340	K04467
ko04211	Longevity regulating pathway - mammal	2	0.623002	0.952805	0.95691	http://www.kegg.jp/kegg-bin/show_pathway?@ko04211/reference%3dwhite/K09048%09red/K21357%09red/%09green	K09048/K21357
ko04214	Apoptosis - fly	1	0.826622	0.952805	0.580981	http://www.kegg.jp/kegg-bin/show_pathway?@ko04214/reference%3dwhite/K08791%09red/%09green	K08791
ko04216	Ferroptosis	1	0.643562	0.952805	0.985907	http://www.kegg.jp/kegg-bin/show_pathway?@ko04216/reference%3dwhite/K13625%09red/%09green	K13625
ko04340	Hedgehog signaling pathway	1	0.675516	0.952805	0.903749	http://www.kegg.jp/kegg-bin/show_pathway?@ko04340/reference%3dwhite/K04503%09red/%09green	K04503
ko04350	TGF-beta signaling pathway	2	0.661466	0.952805	0.891368	http://www.kegg.jp/kegg-bin/show_pathway?@ko04350/reference%3dwhite/K04513%09red/K04501%09red/%09green	K04513/K04501
ko04360	Axon guidance	3	0.728865	0.952805	0.80004	http://www.kegg.jp/kegg-bin/show_pathway?@ko04360/reference%3dwhite/K06838%09red/K04513%09red/K05765%09red/%09green	K06838/K04513/K05765
ko04371	Apelin signaling pathway	3	0.617808	0.952805	0.94762	http://www.kegg.jp/kegg-bin/show_pathway?@ko04371/reference%3dwhite/K08341%09red/K04503%09red/K04501%09red/%09green	K08341/K04503/K04501
ko04380	Osteoclast differentiation	3	0.590878	0.952805	0.985907	http://www.kegg.jp/kegg-bin/show_pathway?@ko04380/reference%3dwhite/K14381%09red/K06493%09red/K04467%09green	K14381/K06493	K04467
ko04391	Hippo signaling pathway -fly	1	0.803451	0.952805	0.625672	http://www.kegg.jp/kegg-bin/show_pathway?@ko04391/reference%3dwhite/K08791%09red/%09green	K08791
ko04550	Signaling pathways regulating pluripotency of stem cells	3	0.667982	0.952805	0.879323	http://www.kegg.jp/kegg-bin/show_pathway?@ko04550/reference%3dwhite/K08553%09red/K02353%09red/K04501%09red/%09green	K08553/K02353/K04501
ko04610	Complement and coagulation cascades	2	0.69672	0.952805	0.834229	http://www.kegg.jp/kegg-bin/show_pathway?@ko04610/reference%3dwhite/K03998%09red/K04006%09red/%09green	K03998/K04006
ko04622	RIG-I-like receptor signaling pathway	1	0.809518	0.952805	0.613867	http://www.kegg.jp/kegg-bin/show_pathway?@ko04622/reference%3dwhite/%09red/K04467%09green		K04467
ko04623	Cytosolic DNA-sensing pathway	1	0.797191	0.952805	0.63794	http://www.kegg.jp/kegg-bin/show_pathway?@ko04623/reference%3dwhite/%09red/K04467%09green		K04467
ko04625	C-type lectin receptor signaling pathway	2	0.722693	0.952805	0.793535	http://www.kegg.jp/kegg-bin/show_pathway?@ko04625/reference%3dwhite/K04513%09red/K04467%09green	K04513	K04467
ko04657	IL-17 signaling pathway	2	0.716381	0.952805	0.803332	http://www.kegg.jp/kegg-bin/show_pathway?@ko04657/reference%3dwhite/K12890%09red/K04467%09green	K12890	K04467
ko04658	Th1 and Th2 cell differentiation	2	0.614917	0.952805	0.971192	http://www.kegg.jp/kegg-bin/show_pathway?@ko04658/reference%3dwhite/K06752%09red/K04467%09green	K06752	K04467
ko04660	T cell receptor signaling pathway	2	0.740922	0.952805	0.765528	http://www.kegg.jp/kegg-bin/show_pathway?@ko04660/reference%3dwhite/K04513%09red/K04467%09green	K04513	K04467
ko04664	Fc epsilon RI signaling pathway	1	0.770099	0.952805	0.692233	http://www.kegg.jp/kegg-bin/show_pathway?@ko04664/reference%3dwhite/K00461%09red/%09green	K00461
ko04668	TNF signaling pathway	2	0.769027	0.952805	0.722999	http://www.kegg.jp/kegg-bin/show_pathway?@ko04668/reference%3dwhite/K09048%09red/K04467%09green	K09048	K04467
ko04672	Intestinal immune network for IgA production	1	0.685519	0.952805	0.879323	http://www.kegg.jp/kegg-bin/show_pathway?@ko04672/reference%3dwhite/K06752%09red/%09green	K06752
ko04713	Circadian entrainment	2	0.69672	0.952805	0.834229	http://www.kegg.jp/kegg-bin/show_pathway?@ko04713/reference%3dwhite/K04632%09red/K04856%09red/%09green	K04632/K04856
ko04726	Serotonergic synapse	2	0.740922	0.952805	0.765528	http://www.kegg.jp/kegg-bin/show_pathway?@ko04726/reference%3dwhite/K04632%09red/K00461%09red/%09green	K04632/K00461
ko04727	GABAergic synapse	2	0.598349	0.952805	1.00108	http://www.kegg.jp/kegg-bin/show_pathway?@ko04727/reference%3dwhite/K05190%09red/K08341%09red/%09green	K05190/K08341
ko04728	Dopaminergic synapse	2	0.728886	0.952805	0.783975	http://www.kegg.jp/kegg-bin/show_pathway?@ko04728/reference%3dwhite/K09048%09red/K04632%09red/%09green	K09048/K04632
ko04730	Long-term depression	1	0.755229	0.952805	0.722999	http://www.kegg.jp/kegg-bin/show_pathway?@ko04730/reference%3dwhite/K04632%09red/%09green	K04632
ko04911	Insulin secretion	2	0.614917	0.952805	0.971192	http://www.kegg.jp/kegg-bin/show_pathway?@ko04911/reference%3dwhite/K09048%09red/K04632%09red/%09green	K09048/K04632
ko04917	Prolactin signaling pathway	1	0.831976	0.952805	0.570789	http://www.kegg.jp/kegg-bin/show_pathway?@ko04917/reference%3dwhite/K04503%09red/%09green	K04503
ko04920	Adipocytokine signaling pathway	1	0.809518	0.952805	0.613867	http://www.kegg.jp/kegg-bin/show_pathway?@ko04920/reference%3dwhite/%09red/K04467%09green		K04467
ko04923	Regulation of lipolysis in adipocyte	1	0.755229	0.952805	0.722999	http://www.kegg.jp/kegg-bin/show_pathway?@ko04923/reference%3dwhite/K04632%09red/%09green	K04632
ko04974	Protein digestion and absorption	1	0.826622	0.952805	0.580981	http://www.kegg.jp/kegg-bin/show_pathway?@ko04974/reference%3dwhite/K06236%09red/%09green	K06236
ko04978	Mineral absorption	1	0.620535	0.952805	1.04951	http://www.kegg.jp/kegg-bin/show_pathway?@ko04978/reference%3dwhite/K13625%09red/%09green	K13625
ko04979	Cholesterol metabolism	1	0.784068	0.952805	0.663978	http://www.kegg.jp/kegg-bin/show_pathway?@ko04979/reference%3dwhite/K13443%09red/%09green	K13443
ko05020	Prion diseases	1	0.608471	0.952805	1.0845	http://www.kegg.jp/kegg-bin/show_pathway?@ko05020/reference%3dwhite/K03998%09red/%09green	K03998
ko05032	Morphine addiction	2	0.589868	0.952805	1.01672	http://www.kegg.jp/kegg-bin/show_pathway?@ko05032/reference%3dwhite/K04632%09red/K05190%09red/%09green	K04632/K05190
ko05034	Alcoholism	2	0.734962	0.952805	0.774642	http://www.kegg.jp/kegg-bin/show_pathway?@ko05034/reference%3dwhite/K09048%09red/K04632%09red/%09green	K09048/K04632
ko05140	Leishmaniasis	1	0.837165	0.952805	0.560947	http://www.kegg.jp/kegg-bin/show_pathway?@ko05140/reference%3dwhite/K06752%09red/%09green	K06752
ko05142	Chagas disease (American trypanosomiasis)	2	0.722693	0.952805	0.793535	http://www.kegg.jp/kegg-bin/show_pathway?@ko05142/reference%3dwhite/K04632%09red/K04467%09green	K04632	K04467
ko05169	Epstein-Barr virus infection	4	0.746948	0.952805	0.793535	http://www.kegg.jp/kegg-bin/show_pathway?@ko05169/reference%3dwhite/K03008%09red/K06751%09red/K07606%09red/K04467%09green	K03008/K06751/K07606	K04467
ko05206	MicroRNAs in cancer	6	0.722298	0.952805	0.841421	http://www.kegg.jp/kegg-bin/show_pathway?@ko05206/reference%3dwhite/K08007%09red/K04513%09red/K07606%09red/K10577%09red/K04503%09red/K06493%09red/%09green	K08007/K04513/K07606/K10577/K04503/K06493
ko05211	Renal cell carcinoma	1	0.826622	0.952805	0.580981	http://www.kegg.jp/kegg-bin/show_pathway?@ko05211/reference%3dwhite/K08268%09red/%09green	K08268
ko05213	Endometrial cancer	1	0.755229	0.952805	0.722999	http://www.kegg.jp/kegg-bin/show_pathway?@ko05213/reference%3dwhite/K04503%09red/%09green	K04503
ko05214	Glioma	1	0.803451	0.952805	0.625672	http://www.kegg.jp/kegg-bin/show_pathway?@ko05214/reference%3dwhite/K04503%09red/%09green	K04503
ko05216	Thyroid cancer	1	0.654547	0.952805	0.95691	http://www.kegg.jp/kegg-bin/show_pathway?@ko05216/reference%3dwhite/K04503%09red/%09green	K04503
ko05217	Basal cell carcinoma	1	0.777193	0.952805	0.677811	http://www.kegg.jp/kegg-bin/show_pathway?@ko05217/reference%3dwhite/K02353%09red/%09green	K02353
ko05218	Melanoma	1	0.790732	0.952805	0.650699	http://www.kegg.jp/kegg-bin/show_pathway?@ko05218/reference%3dwhite/K04503%09red/%09green	K04503
ko05219	Bladder cancer	1	0.695214	0.952805	0.856183	http://www.kegg.jp/kegg-bin/show_pathway?@ko05219/reference%3dwhite/K04503%09red/%09green	K04503
ko05222	Small cell lung cancer	2	0.668771	0.952805	0.879323	http://www.kegg.jp/kegg-bin/show_pathway?@ko05222/reference%3dwhite/K04503%09red/K04467%09green	K04503	K04467
ko05223	Non-small cell lung cancer	1	0.826622	0.952805	0.580981	http://www.kegg.jp/kegg-bin/show_pathway?@ko05223/reference%3dwhite/K04503%09red/%09green	K04503
ko05224	Breast cancer	2	0.837972	0.952805	0.619713	http://www.kegg.jp/kegg-bin/show_pathway?@ko05224/reference%3dwhite/K02353%09red/K04503%09red/%09green	K02353/K04503
ko05226	Gastric cancer	3	0.643515	0.952805	0.912195	http://www.kegg.jp/kegg-bin/show_pathway?@ko05226/reference%3dwhite/K02353%09red/K04503%09red/K04501%09red/%09green	K02353/K04503/K04501
ko05230	Central carbon metabolism in cancer	1	0.76278	0.952805	0.707281	http://www.kegg.jp/kegg-bin/show_pathway?@ko05230/reference%3dwhite/K08268%09red/%09green	K08268
ko05321	Inflammatiory bowel disease (IBD)	1	0.803451	0.952805	0.625672	http://www.kegg.jp/kegg-bin/show_pathway?@ko05321/reference%3dwhite/K06752%09red/%09green	K06752
ko05323	Rheumatoid arthritis	2	0.598349	0.952805	1.00108	http://www.kegg.jp/kegg-bin/show_pathway?@ko05323/reference%3dwhite/K02145%09red/K06752%09red/%09green	K02145/K06752
ko00195	Photosynthesis	1	0.860807	0.954389	0.516428	http://www.kegg.jp/kegg-bin/show_pathway?@ko00195/reference%3dwhite/K02699%09red/%09green	K02699
ko00280	Valine, leucine and isoleucine degradation	1	0.884703	0.954389	0.471521	http://www.kegg.jp/kegg-bin/show_pathway?@ko00280/reference%3dwhite/K00632%09red/%09green	K00632
ko00380	Tryptophan metabolism	1	0.895069	0.954389	0.451874	http://www.kegg.jp/kegg-bin/show_pathway?@ko00380/reference%3dwhite/%09red/K00825%09green		K00825
ko00627	Aminobenzoate degradation	1	0.898313	0.954389	0.445684	http://www.kegg.jp/kegg-bin/show_pathway?@ko00627/reference%3dwhite/K15066%09red/%09green	K15066
ko01521	EGFR tyrosine kinase inhibitor resistance	1	0.877231	0.954389	0.485596	http://www.kegg.jp/kegg-bin/show_pathway?@ko01521/reference%3dwhite/K05456%09red/%09green	K05456
ko03030	DNA replication	1	0.847068	0.954389	0.542249	http://www.kegg.jp/kegg-bin/show_pathway?@ko03030/reference%3dwhite/K02345%09red/%09green	K02345
ko03320	PPAR signaling pathway	1	0.851792	0.954389	0.53336	http://www.kegg.jp/kegg-bin/show_pathway?@ko03320/reference%3dwhite/K08762%09red/%09green	K08762
ko04012	ErbB signaling pathway	1	0.884703	0.954389	0.471521	http://www.kegg.jp/kegg-bin/show_pathway?@ko04012/reference%3dwhite/K05456%09red/%09green	K05456
ko04115	p53 signaling pathway	1	0.873316	0.954389	0.492954	http://www.kegg.jp/kegg-bin/show_pathway?@ko04115/reference%3dwhite/K04503%09red/%09green	K04503
ko04146	Peroxisome	1	0.898313	0.954389	0.445684	http://www.kegg.jp/kegg-bin/show_pathway?@ko04146/reference%3dwhite/%09red/K12405%09green		K12405
ko04750	Inflammatory mediator regulation of TRP channels	1	0.877231	0.954389	0.485596	http://www.kegg.jp/kegg-bin/show_pathway?@ko04750/reference%3dwhite/K04632%09red/%09green	K04632
ko04912	GnRH signaling pathway	1	0.865108	0.954389	0.508359	http://www.kegg.jp/kegg-bin/show_pathway?@ko04912/reference%3dwhite/K04632%09red/%09green	K04632
ko04931	Insulin resistance	1	0.898313	0.954389	0.445684	http://www.kegg.jp/kegg-bin/show_pathway?@ko04931/reference%3dwhite/K09048%09red/%09green	K09048
ko05144	Malaria	1	0.873316	0.954389	0.492954	http://www.kegg.jp/kegg-bin/show_pathway?@ko05144/reference%3dwhite/K06508%09red/%09green	K06508
ko05150	Staphylococcus aureus infection	1	0.873316	0.954389	0.492954	http://www.kegg.jp/kegg-bin/show_pathway?@ko05150/reference%3dwhite/K06752%09red/%09green	K06752
ko05162	Measles	2	0.863297	0.954389	0.580981	http://www.kegg.jp/kegg-bin/show_pathway?@ko05162/reference%3dwhite/K04503%09red/K04467%09green	K04503	K04467
ko05164	Influenza A	2	0.898431	0.954389	0.524757	http://www.kegg.jp/kegg-bin/show_pathway?@ko05164/reference%3dwhite/K09523%09red/K06752%09red/%09green	K09523/K06752
ko05231	Choline metabolism in cancer	1	0.851792	0.954389	0.53336	http://www.kegg.jp/kegg-bin/show_pathway?@ko05231/reference%3dwhite/K08268%09red/%09green	K08268
ko05412	Arrhythmogenic right ventricular cardiomyopathy (ARVC)	1	0.869276	0.954389	0.500538	http://www.kegg.jp/kegg-bin/show_pathway?@ko05412/reference%3dwhite/K06493%09red/%09green	K06493
ko04620	Toll-like receptor signaling pathway	1	0.907459	0.960655	0.428091	http://www.kegg.jp/kegg-bin/show_pathway?@ko04620/reference%3dwhite/%09red/K04467%09green		K04467
ko00680	Methane metabolism	3	0.918474	0.962349	0.542249	http://www.kegg.jp/kegg-bin/show_pathway?@ko00680/reference%3dwhite/%09red/K00024%09green/K14080%09green/K01895%09green		K00024/K14080/K01895
ko03008	Ribosome biogenesis in eukaryotes	1	0.923361	0.962349	0.396768	http://www.kegg.jp/kegg-bin/show_pathway?@ko03008/reference%3dwhite/%09red/K14521%09green		K14521
ko04010	MAPK signaling pathway	4	0.933965	0.962349	0.553786	http://www.kegg.jp/kegg-bin/show_pathway?@ko04010/reference%3dwhite/K16858%09red/K04349%09red/K04856%09red/K04467%09green	K16858/K04349/K04856	K04467
ko04011	MAPK signaling pathway - yeast	1	0.940406	0.962349	0.361499	http://www.kegg.jp/kegg-bin/show_pathway?@ko04011/reference%3dwhite/K04513%09red/%09green	K04513
ko04013	MAPK signaling pathway - fly	1	0.928031	0.962349	0.387321	http://www.kegg.jp/kegg-bin/show_pathway?@ko04013/reference%3dwhite/K05759%09red/%09green	K05759
ko04630	Jak-STAT signaling pathway	2	0.928751	0.962349	0.471521	http://www.kegg.jp/kegg-bin/show_pathway?@ko04630/reference%3dwhite/K04706%09red/K04503%09red/%09green	K04706/K04503
ko04650	Natural killer cell mediated cytotoxicity	1	0.930259	0.962349	0.382764	http://www.kegg.jp/kegg-bin/show_pathway?@ko04650/reference%3dwhite/K06751%09red/%09green	K06751
ko04724	Glutamatergic synapse	1	0.930259	0.962349	0.382764	http://www.kegg.jp/kegg-bin/show_pathway?@ko04724/reference%3dwhite/K04632%09red/%09green	K04632
ko04725	Cholinergic synapse	1	0.940406	0.962349	0.361499	http://www.kegg.jp/kegg-bin/show_pathway?@ko04725/reference%3dwhite/K09048%09red/%09green	K09048
ko05200	Pathways in cancer	8	0.938728	0.962349	0.63638	http://www.kegg.jp/kegg-bin/show_pathway?@ko05200/reference%3dwhite/K16858%09red/K02353%09red/K04513%09red/K04632%09red/K08268%09red/K04503%09red/K04501%09red/K04467%09green	K16858/K02353/K04513/K04632/K08268/K04503/K04501	K04467
ko04062	Chemokine signaling pathway	2	0.954127	0.970917	0.419806	http://www.kegg.jp/kegg-bin/show_pathway?@ko04062/reference%3dwhite/K04513%09red/K04467%09green	K04513	K04467
ko04113	Meiosis - yeast	1	0.955104	0.970917	0.328636	http://www.kegg.jp/kegg-bin/show_pathway?@ko04113/reference%3dwhite/K02604%09red/%09green	K02604
ko00051	Fructose and mannose metabolism	1	0.967233	0.980002	0.298486	http://www.kegg.jp/kegg-bin/show_pathway?@ko00051/reference%3dwhite/K01808%09red/%09green	K01808
ko04080	Neuroactive ligand-receptor interaction	4	0.973755	0.983365	0.468129	http://www.kegg.jp/kegg-bin/show_pathway?@ko04080/reference%3dwhite/K04213%09red/K05218%09red/K05190%09red/K04810%09green	K04213/K05218/K05190	K04810
ko04111	Cell cycle - yeast	1	0.97825	0.984664	0.26668	http://www.kegg.jp/kegg-bin/show_pathway?@ko04111/reference%3dwhite/K02604%09red/%09green	K02604
ko05202	Transcriptional misregulation in cancers	1	0.9928	0.996044	0.207229	http://www.kegg.jp/kegg-bin/show_pathway?@ko05202/reference%3dwhite/K15623%09red/%09green	K15623
ko04060	Cytokine-cytokine receptor interaction	1	0.999808	0.999808	0.120055	http://www.kegg.jp/kegg-bin/show_pathway?@ko04060/reference%3dwhite/K05149%09red/%09green	K05149

## Sheet: Table 11 GO enrichment
GO	Description	ontology	Count	pvalue	p.adjust	EnrichmentFold	Up_NOGs	Down_NOGs
GO:0005737	cytoplasm	Cellular Component	165	1.14e-10	4.03e-08	1.57155	COG1398/COG1526/COG2939/COG5041/ENOG410XPRD/ENOG410ZQ7Z/ENOG410XNPH/ENOG410XXC8/COG4229/COG0736/COG1990/COG2085/COG3052/ENOG410XRKS/COG4281/COG5047/COG5077/ENOG410XPQ6/ENOG410XPX3/ENOG410XR1F/ENOG410XR8A/ENOG410XT6X/ENOG410XTFH/ENOG410YIB0/ENOG410YNFM/ENOG410Z2RX/ENOG41117EV/ENOG4111DV3/ENOG4111DVK/ENOG4111F79/ENOG4111J4Y/ENOG4111MMM/ENOG4111MWH/ENOG4111PPH/ENOG4111Q3P/ENOG4111S2F/ENOG4111S6I/ENO…	ENOG4112BMK/COG0185/COG0197/COG0199/COG1841/ENOG411226R/COG0030/COG0186/COG0198/COG0291/ENOG410ZWHF/COG0089/ENOG411241K/ENOG410ZFPC/COG2020/COG5026/ENOG410ZI0I/ENOG410ZYG2/ENOG41124EG
GO:0005623	cell	Cellular Component	333	7.31e-08	8.63e-06	1.18981	COG1398/ENOG410XW4S/ENOG41121QB/ENOG410ZVYD/COG1526/COG1763/COG2909/COG2939/COG3633/COG5041/ENOG410XPRD/ENOG410ZQ7Z/ENOG410ZR0Y/ENOG410XNPH/ENOG410XS6T/ENOG410XXC8/ENOG4111MBS/ENOG4111Q8J/ENOG4111QD9/COG4229/ENOG410YRM0/COG0683/COG0736/COG1317/COG1990/COG2085/COG2771/COG3052/ENOG410XP9C/ENOG410XRKS/ENOG410Y3SX/ENOG410ZJ40/ENOG4111TPV/COG4281/COG5047/COG5077/COG5211/COG5333/ENOG410XP4M/ENOG410XPC8…	ENOG4111VI2/ENOG4112BMK/COG0185/COG0197/COG0199/COG0705/COG1841/ENOG410XNNV/ENOG4110PAM/ENOG411226R/ENOG4112DA6/ENOG4110PHZ/COG0030/COG0186/COG0198/COG0201/COG0291/ENOG410XT5M/ENOG410XXFZ/ENOG410Y256/ENOG410ZWHF/ENOG4111Q5V/ENOG410Z11J/ENOG410ZQ9R/ENOG410XUWM/ENOG410XWD6/COG4871/ENOG410ZWMR/COG0089/ENOG410XS5X/ENOG410ZNX6/ENOG410ZZIR/ENOG4110QZN/ENOG411241K/ENOG41129H3/ENOG410ZPSF/ENOG410ZVHZ/ENO…
GO:0044464	cell part	Cellular Component	333	7.31e-08	8.63e-06	1.18981	COG1398/ENOG410XW4S/ENOG41121QB/ENOG410ZVYD/COG1526/COG1763/COG2909/COG2939/COG3633/COG5041/ENOG410XPRD/ENOG410ZQ7Z/ENOG410ZR0Y/ENOG410XNPH/ENOG410XS6T/ENOG410XXC8/ENOG4111MBS/ENOG4111Q8J/ENOG4111QD9/COG4229/ENOG410YRM0/COG0683/COG0736/COG1317/COG1990/COG2085/COG2771/COG3052/ENOG410XP9C/ENOG410XRKS/ENOG410Y3SX/ENOG410ZJ40/ENOG4111TPV/COG4281/COG5047/COG5077/COG5211/COG5333/ENOG410XP4M/ENOG410XPC8…	ENOG4111VI2/ENOG4112BMK/COG0185/COG0197/COG0199/COG0705/COG1841/ENOG410XNNV/ENOG4110PAM/ENOG411226R/ENOG4112DA6/ENOG4110PHZ/COG0030/COG0186/COG0198/COG0201/COG0291/ENOG410XT5M/ENOG410XXFZ/ENOG410Y256/ENOG410ZWHF/ENOG4111Q5V/ENOG410Z11J/ENOG410ZQ9R/ENOG410XUWM/ENOG410XWD6/COG4871/ENOG410ZWMR/COG0089/ENOG410XS5X/ENOG410ZNX6/ENOG410ZZIR/ENOG4110QZN/ENOG411241K/ENOG41129H3/ENOG410ZPSF/ENOG410ZVHZ/ENO…
GO:0044444	cytoplasmic part	Cellular Component	110	2.53e-07	2.24e-05	1.59705	COG1398/COG2939/ENOG410XPRD/ENOG410XNPH/ENOG410XXC8/COG1990/COG2085/COG4281/COG5047/ENOG410XPQ6/ENOG410XPX3/ENOG410XR1F/ENOG410XR8A/ENOG410XT6X/ENOG410XTFH/ENOG410YIB0/ENOG410YNFM/ENOG410Z2RX/ENOG41117EV/ENOG4111DV3/ENOG4111DVK/ENOG4111F79/ENOG4111MMM/ENOG4111MWH/ENOG4111PPH/ENOG4111Q3P/ENOG4111S2F/ENOG4111S6I/ENOG4111UER/ENOG41129XV/ENOG410ZH9F/COG0062/COG1825/COG1965/ENOG4111ZU7/ENOG41121RZ/COG…	ENOG4112BMK/COG0185/COG0197/COG0199/COG1841/ENOG411226R/COG0186/COG0198/COG0291/ENOG410ZWHF/COG0089/ENOG411241K/ENOG410ZFPC/COG2020/COG5026/ENOG410ZI0I/ENOG41124EG
GO:0005839	proteasome core complex	Cellular Component	4	2.83e-05	0.00188902	21.5534	ENOG410XP21/ENOG410XS23/ENOG410YAMA/COG5405
GO:0032991	macromolecular complex	Cellular Component	95	3.2e-05	0.00188902	1.49531	ENOG410XSCS/COG1526/COG5041/ENOG410ZR0Y/ENOG410XXC8/ENOG4111TPV/COG5047/COG5333/ENOG410XP4M/ENOG410XPQ6/ENOG410XPX3/ENOG410XR1F/ENOG410XUI5/ENOG410Y1WV/ENOG410Y2AP/ENOG410Z258/ENOG4111J4Y/ENOG4111JAW/ENOG4111MMM/ENOG4111PPH/ENOG4111Q3P/ENOG4111S2F/ENOG4111S6I/ENOG411230E/ENOG41123UZ/ENOG41125FF/COG0689/COG0711/COG1825/ENOG410YNSE/ENOG4111ZU7/ENOG41121RZ/COG2157/COG2163/COG5123/COG5262/ENOG410XNWX…	COG0185/COG0197/COG0199/COG1841/ENOG411226R/COG0186/COG0198/COG0291/ENOG410ZWHF/COG0089/ENOG411241K/ENOG410ZFPC/ENOG410ZI0I/ENOG41124EG
GO:0030529	ribonucleoprotein complex	Cellular Component	31	3.75e-05	0.0018979	2.21537	ENOG410XXC8/ENOG410Z258/COG1825/ENOG4111ZU7/ENOG41121RZ/COG2157/COG2163/ENOG410XQCJ/ENOG410XRR7/ENOG410XYAV/ENOG410Y3CW/ENOG410Z6M0/ENOG410ZT8U/ENOG4110W63/COG0203/COG0360/COG1098/ENOG410ZSQH/ENOG4111F3M	COG0185/COG0197/COG0199/COG1841/ENOG411226R/COG0186/COG0198/COG0291/COG0089/ENOG411241K/ENOG410ZI0I/ENOG41124EG
GO:0071944	cell periphery	Cellular Component	110	5.43e-05	0.00240202	1.42252	ENOG410XW4S/ENOG410ZVYD/COG3633/ENOG410ZQ7Z/ENOG410XNPH/ENOG410XXC8/ENOG4111MBS/ENOG4111Q8J/ENOG410YRM0/COG0683/COG2085/ENOG410Y3SX/ENOG4111TPV/ENOG410XT6X/ENOG410YIB0/ENOG410YNM1/ENOG41114BV/ENOG4111WRA/ENOG4112212/ENOG41128KT/ENOG410XRIB/ENOG410YBYI/COG3455/COG1742/ENOG410XQ9R/ENOG410XTE8/ENOG4111PM6/COG0194/COG0711/COG0814/COG1135/COG1970/COG4214/COG4779/ENOG4111H2E/ENOG41126VW/ENOG4112CMI/COG…	ENOG410XNNV/ENOG4110PAM/ENOG4112DA6/ENOG4110PHZ/COG0201/ENOG410XT5M/ENOG410XXFZ/ENOG410Z11J/ENOG410ZQ9R/ENOG410XS5X/ENOG410ZNX6/ENOG410ZZIR/ENOG4110QZN/ENOG41129H3/ENOG410ZVHZ/ENOG410ZW5X/ENOG410XNUH/ENOG410XP70/ENOG410XPTR/ENOG410XQ4G/ENOG410XQZU/ENOG410XRKQ/ENOG410YCC6/ENOG410ZI7G/ENOG410ZJV1/ENOG4110HET/ENOG4111F1K/ENOG4111NND
GO:0004298	threonine-type endopeptidase activity	Molecular Function	4	3.87e-05	0.0031549	20.0516	ENOG410XP21/ENOG410XS23/ENOG410YAMA/COG5405
GO:0070003	threonine-type peptidase activity	Molecular Function	4	3.87e-05	0.0031549	20.0516	ENOG410XP21/ENOG410XS23/ENOG410YAMA/COG5405
GO:0019843	rRNA binding	Molecular Function	8	1.5e-05	0.0031549	7.29149	COG1825/COG0360	COG0185/COG0197/COG0199/COG0186/COG0198/COG0089
GO:0016780	phosphotransferase activity, for other substituted phosphate groups	Molecular Function	9	3.12e-05	0.0031549	5.72903	COG1767/COG3697/COG0736/ENOG4111GIX/ENOG410XUK1/COG0391	ENOG4111S2I/ENOG4111HGR/ENOG4111XT9
GO:0016853	isomerase activity	Molecular Function	28	7.68e-06	0.0031549	2.56367	ENOG41128QV/COG4229/ENOG4111HW4/ENOG410XR3Z/ENOG410YRQ2/ENOG4111NKN/COG0062/COG1605/COG2761/COG3917/COG4130/ENOG410Z0G4/ENOG4111W0S/ENOG41122MF/ENOG410XQD7/ENOG411286X/ENOG410ZHVV/ENOG4111SXX/COG0182/COG0406/COG0625/COG1304/COG1869/COG3622/ENOG41101U4	ENOG4111I30/COG0562/ENOG4111QXB
GO:0022804	active transmembrane transporter activity	Molecular Function	24	3.82e-05	0.0031549	2.54287	ENOG410XSCS/COG3633/ENOG4111TPV/ENOG410ZZSY/ENOG4111FTV/COG0711/COG1972/COG4214/COG4988/ENOG410XPST/ENOG410XRCD/COG4150/COG4147/COG2056/COG4181/COG4525/COG4619/ENOG410XR1U	ENOG410XUK2/ENOG410Z5SZ/ENOG410XP95/ENOG410XUXP/ENOG410ZC21/ENOG410Z2NZ
GO:0005215	transporter activity	Molecular Function	86	1.07e-05	0.0031549	1.60562	ENOG410XRPZ/ENOG410XSCS/ENOG410YEIN/ENOG410ZVYD/COG3633/ENOG410ZR0Y/ENOG410ZVI6/ENOG410ZYXR/ENOG410Y3SX/ENOG4111TPV/ENOG410XR1F/ENOG410Y1WV/ENOG410YNM1/ENOG410ZZSY/ENOG4111FTV/ENOG4111UER/ENOG4111WRA/ENOG411230E/ENOG410XP5V/ENOG410XRIB/ENOG410YBYI/ENOG410Y0M7/COG0711/COG0814/COG1114/COG1135/COG1970/COG1972/COG4214/COG4608/COG4779/COG4988/ENOG410XNSI/ENOG410ZIN8/ENOG410XPST/ENOG410XRCD/ENOG410YBUE…	ENOG410XUK2/ENOG410Z5SZ/ENOG410XNNV/ENOG410XP95/ENOG410ZWA1/ENOG4110PAM/ENOG4110PHZ/ENOG410XT5M/ENOG410Z11J/ENOG410XUXP/ENOG410ZNX6/ENOG410ZZIR/ENOG4110QZN/ENOG410ZC21/ENOG410ZKGW/ENOG410ZVHZ/ENOG410Z2NZ/ENOG410XNUH/ENOG410XP70/ENOG410XPTR/ENOG410XQ4G/ENOG410YCC6/ENOG4110HET/ENOG4111NND
GO:0003824	catalytic activity	Molecular Function	429	2.21e-05	0.0031549	1.14645	COG1398/ENOG410XSCS/ENOG410ZIII/ENOG41126AP/ENOG41128QV/ENOG410XTK1/ENOG410Y1MH/ENOG410ZWU0/ENOG4112BA1/COG3555/ENOG4111PVT/ENOG4111W7U/COG0435/COG1142/COG1526/COG1763/COG1767/COG2094/COG2909/COG2939/COG3053/COG3697/COG4091/COG4191/COG5041/ENOG410XPRD/ENOG410Z7AY/ENOG410ZI24/ENOG410ZT8Q/ENOG4111JEH/ENOG4111M9C/ENOG4111NUJ/ENOG41124S7/ENOG410XNPH/ENOG410Y3Y9/ENOG410YVX1/ENOG4111K84/ENOG4111QD9/COG…	ENOG410Y01I/ENOG410ZY8F/ENOG41123SK/ENOG410XXV3/ENOG410YE40/ENOG410YYPE/ENOG410XUK2/ENOG4111FMM/ENOG4111JHN/ENOG4111MQ2/ENOG410XT27/ENOG410XWTE/ENOG410YRVT/ENOG4111ZSS/COG0705/COG1442/COG3233/COG4096/ENOG410XYSZ/ENOG410YBS4/ENOG410YGGY/ENOG410YSTJ/ENOG410ZMJ6/ENOG410ZVH9/ENOG410ZVQ7/ENOG4112AYQ/ENOG410YJM7/ENOG410ZZQJ/ENOG4111XB9/COG0030/COG0338/ENOG410XSV1/ENOG410XXFZ/ENOG410Y256/ENOG410YCJF/ENO…
GO:0000502	proteasome complex	Cellular Component	6	8.15e-05	0.00320643	8.36123	ENOG410XUI5/ENOG410XP21/ENOG410XS23/ENOG410YAMA/COG5405/ENOG4111NBJ
GO:0003735	structural constituent of ribosome	Molecular Function	18	6.4e-05	0.00463472	2.9166	COG1825/COG2157/COG2163/ENOG410ZT8U/COG0203/COG0360/COG1098	COG0185/COG0197/COG0199/COG1841/ENOG411226R/COG0186/COG0198/COG0291/COG0089/ENOG411241K/ENOG410ZI0I
GO:0008250	oligosaccharyltransferase complex	Cellular Component	3	0.000149517	0.00484469	26.9417	ENOG410XR1F/ENOG410XSF3/ENOG4111Q2I
GO:0030313	cell envelope	Cellular Component	33	0.000150541	0.00484469	1.99793	ENOG4111MBS/COG0683/ENOG410YBYI/COG3455/ENOG410XQ9R/COG1135/ENOG410XQH4/ENOG410Z4H2/ENOG4111HQV/ENOG4111XT6/COG4150/COG3047/ENOG410YHNX/COG0834/COG2063/COG3017/ENOG410Y58R	ENOG410XNNV/ENOG4110PAM/ENOG410XT5M/ENOG410Z11J/ENOG410ZNX6/ENOG410ZZIR/ENOG4110QZN/ENOG41129H3/ENOG410ZVHZ/ENOG410XNUH/ENOG410XP70/ENOG410XQ4G/ENOG410XRKQ/ENOG410YCC6/ENOG410ZI7G/ENOG4110HET
GO:0005840	ribosome	Cellular Component	22	0.000191084	0.00563699	2.37721	COG1825/ENOG4111ZU7/ENOG41121RZ/COG2157/COG2163/ENOG410ZT8U/COG0203/COG0360/COG1098/ENOG410ZSQH	COG0185/COG0197/COG0199/COG1841/ENOG411226R/COG0186/COG0198/COG0291/COG0089/ENOG411241K/ENOG410ZI0I/ENOG41124EG
GO:0044462	external encapsulating structure part	Cellular Component	32	0.00022414	0.00566754	1.97889	ENOG4111MBS/COG0683/ENOG410YBYI/COG3455/ENOG410XQ9R/ENOG410XQH4/ENOG410Z4H2/ENOG4111HQV/ENOG4111XT6/COG4150/COG3047/ENOG410YHNX/COG0834/COG2063/COG3017/ENOG410Y58R	ENOG410XNNV/ENOG4110PAM/ENOG410XT5M/ENOG410Z11J/ENOG410ZNX6/ENOG410ZZIR/ENOG4110QZN/ENOG41129H3/ENOG410ZVHZ/ENOG410XNUH/ENOG410XP70/ENOG410XQ4G/ENOG410XRKQ/ENOG410YCC6/ENOG410ZI7G/ENOG4110HET
GO:0030312	external encapsulating structure	Cellular Component	41	0.00021248	0.00566754	1.8059	ENOG4111MBS/ENOG4111Q8J/ENOG410YRM0/COG0683/ENOG410YIB0/ENOG410YBYI/COG3455/ENOG410XQ9R/COG1135/ENOG41126VW/ENOG4112CMI/ENOG410XQH4/ENOG410Z4H2/ENOG4111HQV/ENOG4111XT6/COG4150/ENOG410YXX3/COG3047/ENOG410YHNX/COG0834/COG2063/COG3017/ENOG410Y58R	ENOG410XNNV/ENOG4110PAM/ENOG410XT5M/ENOG410XXFZ/ENOG410Z11J/ENOG410XS5X/ENOG410ZNX6/ENOG410ZZIR/ENOG4110QZN/ENOG41129H3/ENOG410ZVHZ/ENOG410XNUH/ENOG410XP70/ENOG410XQ4G/ENOG410XRKQ/ENOG410YCC6/ENOG410ZI7G/ENOG4110HET
GO:0005747	mitochondrial respiratory chain complex I	Cellular Component	5	0.000313358	0.00693303	8.41929	ENOG4111MMM/ENOG4111S2F/ENOG4111KIB/ENOG4111W6X/ENOG411230N
GO:0005886	plasma membrane	Cellular Component	85	0.00030676	0.00693303	1.4424	ENOG410XW4S/ENOG410ZVYD/COG3633/ENOG410ZQ7Z/ENOG410XNPH/ENOG410XXC8/COG2085/ENOG410Y3SX/ENOG4111TPV/ENOG410XT6X/ENOG410YNM1/ENOG41114BV/ENOG4111WRA/ENOG4112212/ENOG41128KT/ENOG410XRIB/ENOG410YBYI/COG1742/ENOG410XTE8/ENOG4111PM6/COG0711/COG0814/COG1135/COG1970/COG4214/COG4779/ENOG4111H2E/COG5374/ENOG410XNZV/ENOG410XP34/ENOG410XPC4/ENOG410XPFS/ENOG410XQ96/ENOG410XQEZ/ENOG410XQFP/ENOG410XRNN/ENOG410…	ENOG410XNNV/ENOG4110PAM/ENOG4112DA6/ENOG4110PHZ/COG0201/ENOG410XT5M/ENOG410Z11J/ENOG410ZQ9R/ENOG410ZNX6/ENOG4110QZN/ENOG410ZVHZ/ENOG410ZW5X/ENOG410XNUH/ENOG410XP70/ENOG410XPTR/ENOG410XQ4G/ENOG410XQZU/ENOG410XRKQ/ENOG410YCC6/ENOG410ZI7G/ENOG410ZJV1/ENOG4110HET/ENOG4111F1K/ENOG4111NND
GO:0045271	respiratory chain complex I	Cellular Component	5	0.000345451	0.00719352	8.24747	ENOG4111MMM/ENOG4111S2F/ENOG4111KIB/ENOG4111W6X/ENOG411230N
GO:0030964	NADH dehydrogenase complex	Cellular Component	5	0.00041703	0.00820159	7.92404	ENOG4111MMM/ENOG4111S2F/ENOG4111KIB/ENOG4111W6X/ENOG411230N
GO:0044281	small molecule metabolic process	Biological Process	73	9.6e-06	0.00887043	1.69365	COG1398/ENOG410XSCS/COG1142/ENOG410XPRD/ENOG4111JEH/ENOG4111QD9/COG4229/COG0736/COG2085/COG2852/ENOG4111TPV/ENOG410XNW9/ENOG410XRG4/ENOG410XTIE/ENOG4110367/ENOG4111FTV/ENOG4111UER/COG0083/COG0194/COG0237/COG0304/COG0711/COG1135/COG1605/COG2170/COG2377/COG3172/COG3836/COG4214/COG4608/COG4778/COG4988/ENOG410XQ2V/ENOG410XUK1/ENOG410ZBRG/COG5553/ENOG410XNZV/ENOG410XPC4/ENOG410XRCD/ENOG410XSIQ/ENOG410…	ENOG411177X/ENOG4111I30/ENOG410ZWMR/ENOG410YPG6/ENOG410ZVXI/COG0157/ENOG410Y4SU/ENOG410Y51Z/ENOG410ZTG4
GO:0044238	primary metabolic process	Biological Process	358	5.85e-06	0.00887043	1.20106	COG1398/ENOG410XSCS/ENOG410ZIII/ENOG410ZUEM/ENOG4111K5N/ENOG41126AP/ENOG410Y1MH/ENOG4112BA1/COG3555/ENOG410XPZW/ENOG4111W7U/COG1142/COG1763/COG1767/COG2094/COG2909/COG2939/COG3697/COG4191/COG5563/ENOG410XNYY/ENOG410XPRD/ENOG410ZG3Y/ENOG41124S7/ENOG410XNPH/ENOG410XNZJ/ENOG410XS6T/ENOG410Y3Y9/ENOG410YVX1/ENOG4111QD9/COG4229/ENOG410XT7A/ENOG410ZYXR/COG0736/COG1990/COG2085/COG2771/COG2852/ENOG410XQ2C…	ENOG410ZY8F/ENOG41123SK/ENOG41124M2/ENOG410XXV3/ENOG410YE40/ENOG4111IGD/ENOG4111MQ2/ENOG4112BMK/ENOG410XWTE/COG0185/COG0197/COG0199/COG0705/COG1442/COG1841/COG3233/COG4096/ENOG410XP95/ENOG410YGGY/ENOG410YSTJ/ENOG410ZVH9/ENOG410ZVQ7/ENOG411226R/ENOG410Y3VQ/ENOG41100U3/COG0030/COG0186/COG0198/COG0291/COG0338/ENOG410Y256/ENOG410YCJF/ENOG410YZZG/ENOG410ZC6P/ENOG4111G83/ENOG4111Q5V/ENOG410ZW9Z/ENOG410…
GO:0071704	organic substance metabolic process	Biological Process	375	1.55e-05	0.00955267	1.18083	COG1398/ENOG410XSCS/ENOG410ZIII/ENOG410ZUEM/ENOG4111K5N/ENOG41126AP/ENOG410Y1MH/ENOG4112BA1/COG3555/ENOG410XPZW/ENOG4111W7U/COG1142/COG1763/COG1767/COG2094/COG2909/COG2939/COG3697/COG4191/COG5563/ENOG410XNYY/ENOG410XPRD/ENOG410ZG3Y/ENOG4111JEH/ENOG41124S7/ENOG410XNPH/ENOG410XNZJ/ENOG410XS6T/ENOG410Y3Y9/ENOG410YVX1/ENOG4111QD9/COG4229/ENOG410XT7A/ENOG410ZYXR/COG0736/COG1990/COG2085/COG2771/COG2852…	ENOG410ZY8F/ENOG41123SK/ENOG41124M2/ENOG410XXV3/ENOG410YE40/ENOG410YYPE/ENOG4111IGD/ENOG4111MQ2/ENOG4112BMK/ENOG410XWTE/COG0185/COG0197/COG0199/COG0705/COG1442/COG1841/COG3233/COG4096/ENOG410XP95/ENOG410YGGY/ENOG410YSTJ/ENOG410ZVH9/ENOG410ZVQ7/ENOG411226R/ENOG410Y3VQ/ENOG41100U3/COG0030/COG0186/COG0198/COG0291/COG0338/ENOG410Y256/ENOG410YCJF/ENOG410YZZG/ENOG410ZC6P/ENOG411177X/ENOG4111G83/ENOG411…
GO:0009056	catabolic process	Biological Process	66	2.26e-05	0.00996934	1.70161	ENOG410XSCS/ENOG410XPRD/ENOG41124S7/ENOG410XRHD/ENOG4111TPV/COG5077/COG5207/ENOG410XNW9/ENOG410XQAU/ENOG410XR8A/ENOG410XTIE/ENOG4110367/ENOG4111FTV/ENOG4111PPH/ENOG410YU9Y/ENOG41122BD/COG0689/COG0711/COG1135/COG2377/COG3584/COG3836/COG4214/COG4608/COG4778/COG4988/ENOG410XNUF/ENOG410XQ2V/COG5078/ENOG410XNZV/ENOG410XP21/ENOG410XPC4/ENOG410XRCD/ENOG410XS23/ENOG410XYAV/ENOG410YAMA/ENOG410YCCP/ENOG410…	ENOG410YYPE/ENOG410ZVH9/ENOG410XRTQ/ENOG410ZIM0/COG5026/ENOG410XPHB/ENOG410XQEH/ENOG410Y4SU/ENOG4110AED
GO:0044237	cellular metabolic process	Biological Process	339	[M-H]-	0.00996934	1.1928	COG1398/ENOG410XSCS/ENOG410ZIII/ENOG410ZUEM/ENOG4111K5N/ENOG410Y1MH/ENOG4112BA1/COG3555/ENOG410XPZW/ENOG4111W7U/COG1142/COG1763/COG1767/COG2094/COG2909/COG3697/COG4191/COG5041/ENOG410XNYY/ENOG410XPRD/ENOG410ZG3Y/ENOG410ZI24/ENOG4111JEH/ENOG410XNPH/ENOG410XNZJ/ENOG410XS6T/ENOG410Y3Y9/ENOG4111QD9/ENOG4111R1X/COG4229/ENOG410XT7A/COG0736/COG1990/COG2085/COG2771/COG2852/COG3892/ENOG410XQ2C/ENOG410XRKS…	ENOG410ZY8F/ENOG4111IGD/ENOG4111MQ2/ENOG4112BMK/ENOG410XWTE/COG0185/COG0197/COG0199/COG1442/COG1841/COG4096/ENOG410YGGY/ENOG410ZVH9/ENOG410ZVQ7/ENOG411226R/ENOG41100U3/COG0030/COG0186/COG0198/COG0291/COG0338/ENOG410Y256/ENOG410YCJF/ENOG410YZZG/ENOG410ZC6P/ENOG411177X/ENOG4111Q5V/ENOG410ZW9Z/ENOG410XUWM/ENOG410XWD6/ENOG410ZWMR/COG0089/COG4825/ENOG410XPYJ/ENOG410YID7/ENOG410YPG6/ENOG410ZX7I/ENOG411…
GO:0046128	purine ribonucleoside metabolic process	Biological Process	31	4.08e-05	0.0101067	2.2212	ENOG410XSCS/COG4229/ENOG4111TPV/ENOG410XNW9/ENOG410XTIE/ENOG4110367/ENOG4111FTV/COG0237/COG0711/COG1135/COG4214/COG4608/COG4778/COG4988/ENOG410XNZV/ENOG410XPC4/ENOG410XRCD/ENOG410YKH9/COG4150/COG0182/COG0563/COG0669/COG1123/COG1201/COG4177/COG4181/COG4525/COG4581/COG4619/ENOG410XR1U	ENOG410YPG6
GO:0042278	purine nucleoside metabolic process	Biological Process	31	4.38e-05	0.0101067	2.21288	ENOG410XSCS/COG4229/ENOG4111TPV/ENOG410XNW9/ENOG410XTIE/ENOG4110367/ENOG4111FTV/COG0237/COG0711/COG1135/COG4214/COG4608/COG4778/COG4988/ENOG410XNZV/ENOG410XPC4/ENOG410XRCD/ENOG410YKH9/COG4150/COG0182/COG0563/COG0669/COG1123/COG1201/COG4177/COG4181/COG4525/COG4581/COG4619/ENOG410XR1U	ENOG410YPG6
GO:1901575	organic substance catabolic process	Biological Process	58	4.26e-05	0.0101067	1.73471	ENOG410XSCS/ENOG410XPRD/ENOG41124S7/ENOG410XRHD/ENOG4111TPV/COG5077/COG5207/ENOG410XNW9/ENOG410XQAU/ENOG410XR8A/ENOG410XTIE/ENOG4110367/ENOG4111FTV/ENOG41122BD/COG0689/COG0711/COG1135/COG2377/COG3836/COG4214/COG4608/COG4778/COG4988/ENOG410XNUF/ENOG410XQ2V/COG5078/ENOG410XNZV/ENOG410XP21/ENOG410XPC4/ENOG410XRCD/ENOG410XS23/ENOG410YAMA/ENOG410YKH9/COG3485/COG4150/COG1123/COG1201/COG1490/COG1869/COG…	ENOG410YYPE/ENOG410ZVH9/ENOG410XRTQ/ENOG410ZIM0/COG5026/ENOG410XPHB/ENOG410XQEH/ENOG410Y4SU/ENOG4110AED
GO:0046917	triphosphoribosyl-dephospho-CoA synthase activity	Molecular Function	2	0.000155234	0.0101213	80.2064	COG1767/COG3697
GO:0009117	nucleotide metabolic process	Biological Process	39	6.8e-05	0.0125705	1.95996	ENOG410XSCS/ENOG410XPRD/ENOG4111QD9/COG2085/ENOG4111TPV/ENOG410XNW9/ENOG410XRG4/ENOG410XTIE/ENOG4110367/ENOG4111FTV/COG0194/COG0237/COG0711/COG1135/COG3172/COG4214/COG4608/COG4778/COG4988/ENOG410XQ2V/ENOG410XNZV/ENOG410XPC4/ENOG410XRCD/ENOG410YKH9/COG4150/ENOG41118EV/COG0563/COG0669/COG1123/COG1201/COG4177/COG4181/COG4525/COG4581/COG4619/ENOG410XR1U	ENOG410YPG6/COG0157/ENOG410Y51Z
GO:0005975	carbohydrate metabolic process	Biological Process	56	6.62e-05	0.0125705	1.72566	ENOG4111K5N/ENOG4112BA1/COG2909/COG5563/ENOG41124S7/ENOG410YVX1/ENOG410ZYXR/ENOG410XRHD/ENOG410XPE3/ENOG410XQAU/ENOG410XTFH/ENOG410XWXT/ENOG410ZN1X/ENOG4111Y9M/ENOG41122BD/ENOG411240A/COG1760/COG2377/ENOG410XNUF/ENOG410XQ2V/ENOG410XT8S/ENOG411259D/ENOG410XSF3/ENOG410Y6MR/ENOG4111Q2I/ENOG4112ACK/ENOG4110NZE/COG0406/COG1869/ENOG410ZIMQ	ENOG41124M2/ENOG410YE40/COG1442/COG3233/ENOG410XP95/ENOG410YSTJ/ENOG410ZVH9/ENOG410Y3VQ/ENOG4111G83/ENOG410XRTQ/ENOG410XS5X/ENOG410Y1KT/ENOG410ZWIM/ENOG410XZ9D/ENOG410ZIM0/ENOG410ZFU4/ENOG410Z2NZ/COG0438/COG5026/COG5434/ENOG410XPHB/ENOG410XQEH/ENOG410Y4SU/ENOG410YD4B/ENOG410ZI7G/ENOG4110AED
GO:0009035	Type I site-specific deoxyribonuclease activity	Molecular Function	3	0.00021696	0.0128598	24.0619		COG4096/ENOG410ZFPC/COG0732
GO:0009279	cell outer membrane	Cellular Component	22	0.000713386	0.0129434	2.15534	ENOG410YBYI/COG3455/ENOG4111XT6/COG3047/ENOG410YHNX/COG2063/COG3017	ENOG410XNNV/ENOG4110PAM/ENOG410XT5M/ENOG410Z11J/ENOG410ZNX6/ENOG4110QZN/ENOG41129H3/ENOG410ZVHZ/ENOG410XNUH/ENOG410XP70/ENOG410XQ4G/ENOG410XRKQ/ENOG410YCC6/ENOG410ZI7G/ENOG4110HET
GO:0031975	envelope	Cellular Component	45	0.000731267	0.0129434	1.64949	ENOG4111MBS/COG0683/ENOG4111MMM/ENOG4111PPH/ENOG4111S2F/ENOG410YBYI/COG3455/ENOG410XQ9R/COG1135/ENOG410XP7T/ENOG410XPST/ENOG410XQH4/ENOG410Y341/ENOG410Z4H2/ENOG4111HQV/ENOG4111KFU/ENOG4111KIB/ENOG4111T97/ENOG4111W6X/ENOG4111XT6/ENOG41120RS/ENOG411230N/COG4150/COG3047/ENOG410YHNX/COG0834/COG2063/COG3017/ENOG410Y58R	ENOG410XNNV/ENOG4110PAM/ENOG410XT5M/ENOG410Z11J/ENOG410ZNX6/ENOG410ZZIR/ENOG4110QZN/ENOG41129H3/ENOG410ZVHZ/ENOG410XNUH/ENOG410XP70/ENOG410XQ4G/ENOG410XRKQ/ENOG410YCC6/ENOG410ZI7G/ENOG4110HET
GO:0019637	organophosphate metabolic process	Biological Process	50	7.78e-05	0.0130649	1.77958	ENOG410XSCS/COG1763/ENOG410XPRD/ENOG4111QD9/COG2085/ENOG4111TPV/ENOG410XNW9/ENOG410XRG4/ENOG410XTIE/ENOG4110367/ENOG4110R0V/ENOG4111FTV/ENOG4111GIX/COG0194/COG0237/COG0711/COG1135/COG3172/COG4214/COG4608/COG4778/COG4988/ENOG410XQ2V/ENOG410XNZV/ENOG410XPC4/ENOG410XRCD/ENOG410XSIQ/ENOG410YKH9/COG4150/ENOG41118EV/COG0406/COG0563/COG0669/COG1123/COG1201/COG3454/COG3626/COG4177/COG4181/COG4525/COG4581…	ENOG4112BMK/ENOG410YCJF/COG4825/ENOG410YPG6/COG0157/COG5026/ENOG410Y51Z
GO:0072521	purine-containing compound metabolic process	Biological Process	32	8.95e-05	0.013777	2.09767	ENOG410XSCS/COG4229/ENOG4111TPV/ENOG410XNW9/ENOG410XTIE/ENOG4110367/ENOG4111FTV/COG0194/COG0237/COG0711/COG1135/COG4214/COG4608/COG4778/COG4988/ENOG410XNZV/ENOG410XPC4/ENOG410XRCD/ENOG410YKH9/COG4150/COG0182/COG0563/COG0669/COG1123/COG1201/COG4177/COG4181/COG4525/COG4581/COG4619/ENOG410XR1U	ENOG410YPG6
GO:0009119	ribonucleoside metabolic process	Biological Process	31	0.000103201	0.0146704	2.11014	ENOG410XSCS/COG4229/ENOG4111TPV/ENOG410XNW9/ENOG410XTIE/ENOG4110367/ENOG4111FTV/COG0237/COG0711/COG1135/COG4214/COG4608/COG4778/COG4988/ENOG410XNZV/ENOG410XPC4/ENOG410XRCD/ENOG410YKH9/COG4150/COG0182/COG0563/COG0669/COG1123/COG1201/COG4177/COG4181/COG4525/COG4581/COG4619/ENOG410XR1U	ENOG410YPG6
GO:0015399	primary active transmembrane transporter activity	Molecular Function	16	0.000296332	0.0148622	2.75979	ENOG410XSCS/ENOG4111TPV/ENOG410ZZSY/ENOG4111FTV/COG0711/COG4214/COG4988/ENOG410XRCD/COG4150/COG4181/COG4525/COG4619/ENOG410XR1U	ENOG410Z5SZ/ENOG410XUXP/ENOG410ZC21
GO:0015405	P-P-bond-hydrolysis-driven transmembrane transporter activity	Molecular Function	16	0.000296332	0.0148622	2.75979	ENOG410XSCS/ENOG4111TPV/ENOG410ZZSY/ENOG4111FTV/COG0711/COG4214/COG4988/ENOG410XRCD/COG4150/COG4181/COG4525/COG4619/ENOG410XR1U	ENOG410Z5SZ/ENOG410XUXP/ENOG410ZC21
GO:0005885	Arp2/3 protein complex	Cellular Component	2	0.000901464	0.0150112	40.4126	ENOG410XNWX/COG5277
GO:0005783	endoplasmic reticulum	Cellular Component	20	0.000932902	0.0150112	2.20533	COG1398/COG5047/ENOG410XR1F/ENOG410XR8A/ENOG410XT6X/ENOG410XTFH/ENOG4111MWH/COG5196/COG5374/ENOG410XP7T/ENOG410XRR7/ENOG410XSF3/ENOG410XSIQ/ENOG4111GCB/ENOG4111IA7/ENOG4111K8F/ENOG4111Q2I/ENOG4111ZWP	ENOG4112BMK/COG2020
GO:0006412	translation	Biological Process	27	0.000123853	0.0155009	2.2229	COG1990/COG1825/COG2157/COG2163/COG5123/ENOG410XSJ3/ENOG410Y3CW/ENOG410ZIZB/ENOG410ZT8U/COG0182/COG0203/COG0360/COG0752/COG1098/ENOG410Y6R5/ENOG411260W	COG0185/COG0197/COG0199/COG1841/ENOG411226R/COG0186/COG0198/COG0291/COG0089/ENOG411241K/ENOG410ZI0I
GO:0006753	nucleoside phosphate metabolic process	Biological Process	39	0.000125819	0.0155009	1.90228	ENOG410XSCS/ENOG410XPRD/ENOG4111QD9/COG2085/ENOG4111TPV/ENOG410XNW9/ENOG410XRG4/ENOG410XTIE/ENOG4110367/ENOG4111FTV/COG0194/COG0237/COG0711/COG1135/COG3172/COG4214/COG4608/COG4778/COG4988/ENOG410XQ2V/ENOG410XNZV/ENOG410XPC4/ENOG410XRCD/ENOG410YKH9/COG4150/ENOG41118EV/COG0563/COG0669/COG1123/COG1201/COG4177/COG4181/COG4525/COG4581/COG4619/ENOG410XR1U	ENOG410YPG6/COG0157/ENOG410Y51Z
GO:0044432	endoplasmic reticulum part	Cellular Component	13	0.00106159	0.0163392	2.7506	COG5047/ENOG410XR1F/ENOG410XR8A/ENOG410XTFH/ENOG4111MWH/ENOG410XP7T/ENOG410XRR7/ENOG410XSF3/ENOG4111GCB/ENOG4111IA7/ENOG4111K8F/ENOG4111Q2I	ENOG4112BMK
GO:1901564	organonitrogen compound metabolic process	Biological Process	65	0.000146778	0.0169528	1.60266	ENOG410XSCS/COG1142/COG1763/ENOG410XPRD/ENOG4111JEH/COG4229/COG2085/COG2852/ENOG4111TPV/ENOG410XNW9/ENOG410XRG4/ENOG410XT6X/ENOG410XTIE/ENOG4110367/ENOG4111FTV/ENOG41122BD/COG0083/COG0194/COG0237/COG0711/COG1135/COG1605/COG2170/COG2377/COG3172/COG3584/COG4214/COG4608/COG4778/COG4988/ENOG410XQ2V/ENOG410ZBRG/COG5553/ENOG410XNZV/ENOG410XPC4/ENOG410XRCD/ENOG410XSI5/ENOG410XSIQ/ENOG410YKH9/ENOG410ZHZN…	ENOG410YYPE/ENOG411177X/ENOG410ZWMR/COG4825/ENOG410YPG6/COG0157
GO:0051191	prosthetic group biosynthetic process	Biological Process	2	0.000171834	0.0186793	76.2374	COG1767/COG3697
GO:0005789	endoplasmic reticulum membrane	Cellular Component	12	0.00135863	0.0200398	2.81131	COG5047/ENOG410XR1F/ENOG410XTFH/ENOG4111MWH/ENOG410XP7T/ENOG410XRR7/ENOG410XSF3/ENOG4111GCB/ENOG4111IA7/ENOG4111K8F/ENOG4111Q2I	ENOG4112BMK
GO:0006163	purine nucleotide metabolic process	Biological Process	30	0.00020501	0.0210477	2.05676	ENOG410XSCS/ENOG4111TPV/ENOG410XNW9/ENOG410XTIE/ENOG4110367/ENOG4111FTV/COG0194/COG0237/COG0711/COG1135/COG4214/COG4608/COG4778/COG4988/ENOG410XNZV/ENOG410XPC4/ENOG410XRCD/ENOG410YKH9/COG4150/COG0563/COG0669/COG1123/COG1201/COG4177/COG4181/COG4525/COG4581/COG4619/ENOG410XR1U	ENOG410YPG6
GO:0009116	nucleoside metabolic process	Biological Process	32	0.000222535	0.0216445	1.99313	ENOG410XSCS/ENOG410XPRD/COG4229/ENOG4111TPV/ENOG410XNW9/ENOG410XTIE/ENOG4110367/ENOG4111FTV/COG0237/COG0711/COG1135/COG4214/COG4608/COG4778/COG4988/ENOG410XNZV/ENOG410XPC4/ENOG410XRCD/ENOG410YKH9/COG4150/COG0182/COG0563/COG0669/COG1123/COG1201/COG4177/COG4181/COG4525/COG4581/COG4619/ENOG410XR1U	ENOG410YPG6
GO:1901657	glycosyl compound metabolic process	Biological Process	32	0.000256348	0.0236866	1.97698	ENOG410XSCS/ENOG410XPRD/COG4229/ENOG4111TPV/ENOG410XNW9/ENOG410XTIE/ENOG4110367/ENOG4111FTV/COG0237/COG0711/COG1135/COG4214/COG4608/COG4778/COG4988/ENOG410XNZV/ENOG410XPC4/ENOG410XRCD/ENOG410YKH9/COG4150/COG0182/COG0563/COG0669/COG1123/COG1201/COG4177/COG4181/COG4525/COG4581/COG4619/ENOG410XR1U	ENOG410YPG6
GO:0032471	reduction of endoplasmic reticulum calcium ion concentration	Biological Process	2	0.000511005	0.0237458	50.8249	ENOG4111PPH/COG5374
GO:0015849	organic acid transport	Biological Process	11	0.000523388	0.0237458	3.35444	COG3633/COG0683/ENOG4111UER/COG0814/COG1114/COG1135/COG4988/ENOG410XQH4/COG4147/COG1280/COG2056
GO:0046942	carboxylic acid transport	Biological Process	11	0.000523388	0.0237458	3.35444	COG3633/COG0683/ENOG4111UER/COG0814/COG1114/COG1135/COG4988/ENOG410XQH4/COG4147/COG1280/COG2056
GO:0009128	purine nucleoside monophosphate catabolic process	Biological Process	22	0.000493343	0.0237458	2.22739	ENOG410XSCS/ENOG410XPRD/ENOG4111TPV/ENOG410XTIE/ENOG4111FTV/COG0711/COG1135/COG4214/COG4608/COG4778/COG4988/ENOG410XRCD/ENOG410YKH9/COG4150/COG1123/COG1201/COG4177/COG4181/COG4525/COG4581/COG4619/ENOG410XR1U
GO:0009203	ribonucleoside triphosphate catabolic process	Biological Process	25	0.000428848	0.0237458	2.12242	ENOG410XSCS/ENOG4111TPV/ENOG410XNW9/ENOG410XTIE/ENOG4110367/ENOG4111FTV/COG0711/COG1135/COG4214/COG4608/COG4778/COG4988/ENOG410XNZV/ENOG410XPC4/ENOG410XRCD/ENOG410YKH9/COG4150/COG1123/COG1201/COG4177/COG4181/COG4525/COG4581/COG4619/ENOG410XR1U
GO:0009207	purine ribonucleoside triphosphate catabolic process	Biological Process	25	0.000428848	0.0237458	2.12242	ENOG410XSCS/ENOG4111TPV/ENOG410XNW9/ENOG410XTIE/ENOG4110367/ENOG4111FTV/COG0711/COG1135/COG4214/COG4608/COG4778/COG4988/ENOG410XNZV/ENOG410XPC4/ENOG410XRCD/ENOG410YKH9/COG4150/COG1123/COG1201/COG4177/COG4181/COG4525/COG4581/COG4619/ENOG410XR1U
GO:0009146	purine nucleoside triphosphate catabolic process	Biological Process	25	0.000435791	0.0237458	2.12006	ENOG410XSCS/ENOG4111TPV/ENOG410XNW9/ENOG410XTIE/ENOG4110367/ENOG4111FTV/COG0711/COG1135/COG4214/COG4608/COG4778/COG4988/ENOG410XNZV/ENOG410XPC4/ENOG410XRCD/ENOG410YKH9/COG4150/COG1123/COG1201/COG4177/COG4181/COG4525/COG4581/COG4619/ENOG410XR1U
GO:0006152	purine nucleoside catabolic process	Biological Process	25	0.000449974	0.0237458	2.11535	ENOG410XSCS/ENOG4111TPV/ENOG410XNW9/ENOG410XTIE/ENOG4110367/ENOG4111FTV/COG0711/COG1135/COG4214/COG4608/COG4778/COG4988/ENOG410XNZV/ENOG410XPC4/ENOG410XRCD/ENOG410YKH9/COG4150/COG1123/COG1201/COG4177/COG4181/COG4525/COG4581/COG4619/ENOG410XR1U
GO:0046130	purine ribonucleoside catabolic process	Biological Process	25	0.000449974	0.0237458	2.11535	ENOG410XSCS/ENOG4111TPV/ENOG410XNW9/ENOG410XTIE/ENOG4110367/ENOG4111FTV/COG0711/COG1135/COG4214/COG4608/COG4778/COG4988/ENOG410XNZV/ENOG410XPC4/ENOG410XRCD/ENOG410YKH9/COG4150/COG1123/COG1201/COG4177/COG4181/COG4525/COG4581/COG4619/ENOG410XR1U
GO:0009143	nucleoside triphosphate catabolic process	Biological Process	25	0.000457216	0.0237458	2.11301	ENOG410XSCS/ENOG4111TPV/ENOG410XNW9/ENOG410XTIE/ENOG4110367/ENOG4111FTV/COG0711/COG1135/COG4214/COG4608/COG4778/COG4988/ENOG410XNZV/ENOG410XPC4/ENOG410XRCD/ENOG410YKH9/COG4150/COG1123/COG1201/COG4177/COG4181/COG4525/COG4581/COG4619/ENOG410XR1U
GO:0009154	purine ribonucleotide catabolic process	Biological Process	25	0.000494981	0.0237458	2.10136	ENOG410XSCS/ENOG4111TPV/ENOG410XNW9/ENOG410XTIE/ENOG4110367/ENOG4111FTV/COG0711/COG1135/COG4214/COG4608/COG4778/COG4988/ENOG410XNZV/ENOG410XPC4/ENOG410XRCD/ENOG410YKH9/COG4150/COG1123/COG1201/COG4177/COG4181/COG4525/COG4581/COG4619/ENOG410XR1U
GO:0009261	ribonucleotide catabolic process	Biological Process	25	0.000494981	0.0237458	2.10136	ENOG410XSCS/ENOG4111TPV/ENOG410XNW9/ENOG410XTIE/ENOG4110367/ENOG4111FTV/COG0711/COG1135/COG4214/COG4608/COG4778/COG4988/ENOG410XNZV/ENOG410XPC4/ENOG410XRCD/ENOG410YKH9/COG4150/COG1123/COG1201/COG4177/COG4181/COG4525/COG4581/COG4619/ENOG410XR1U
GO:0006195	purine nucleotide catabolic process	Biological Process	25	0.000502854	0.0237458	2.09905	ENOG410XSCS/ENOG4111TPV/ENOG410XNW9/ENOG410XTIE/ENOG4110367/ENOG4111FTV/COG0711/COG1135/COG4214/COG4608/COG4778/COG4988/ENOG410XNZV/ENOG410XPC4/ENOG410XRCD/ENOG410YKH9/COG4150/COG1123/COG1201/COG4177/COG4181/COG4525/COG4581/COG4619/ENOG410XR1U
GO:0042454	ribonucleoside catabolic process	Biological Process	25	0.000510836	0.0237458	2.09674	ENOG410XSCS/ENOG4111TPV/ENOG410XNW9/ENOG410XTIE/ENOG4110367/ENOG4111FTV/COG0711/COG1135/COG4214/COG4608/COG4778/COG4988/ENOG410XNZV/ENOG410XPC4/ENOG410XRCD/ENOG410YKH9/COG4150/COG1123/COG1201/COG4177/COG4181/COG4525/COG4581/COG4619/ENOG410XR1U
GO:0046434	organophosphate catabolic process	Biological Process	27	0.000370595	0.0237458	2.07292	ENOG410XSCS/ENOG410XPRD/ENOG4111TPV/ENOG410XNW9/ENOG410XTIE/ENOG4110367/ENOG4111FTV/COG0711/COG1135/COG4214/COG4608/COG4778/COG4988/ENOG410XNZV/ENOG410XPC4/ENOG410XRCD/ENOG410YKH9/COG4150/COG1123/COG1201/COG3454/COG4177/COG4181/COG4525/COG4581/COG4619/ENOG410XR1U
GO:1901292	nucleoside phosphate catabolic process	Biological Process	26	0.000523483	0.0237458	2.05833	ENOG410XSCS/ENOG410XPRD/ENOG4111TPV/ENOG410XNW9/ENOG410XTIE/ENOG4110367/ENOG4111FTV/COG0711/COG1135/COG4214/COG4608/COG4778/COG4988/ENOG410XNZV/ENOG410XPC4/ENOG410XRCD/ENOG410YKH9/COG4150/COG1123/COG1201/COG4177/COG4181/COG4525/COG4581/COG4619/ENOG410XR1U
GO:0009150	purine ribonucleotide metabolic process	Biological Process	29	0.000404958	0.0237458	2.0008	ENOG410XSCS/ENOG4111TPV/ENOG410XNW9/ENOG410XTIE/ENOG4110367/ENOG4111FTV/COG0237/COG0711/COG1135/COG4214/COG4608/COG4778/COG4988/ENOG410XNZV/ENOG410XPC4/ENOG410XRCD/ENOG410YKH9/COG4150/COG0563/COG0669/COG1123/COG1201/COG4177/COG4181/COG4525/COG4581/COG4619/ENOG410XR1U	ENOG410YPG6
GO:1901136	carbohydrate derivative catabolic process	Biological Process	30	0.000333281	0.0237458	1.99749	ENOG410XSCS/ENOG4111TPV/ENOG410XNW9/ENOG410XTIE/ENOG4110367/ENOG4111FTV/ENOG41122BD/COG0711/COG1135/COG2377/COG4214/COG4608/COG4778/COG4988/ENOG410XNZV/ENOG410XPC4/ENOG410XRCD/ENOG410YKH9/COG4150/COG1123/COG1201/COG4177/COG4181/COG4525/COG4581/COG4619/ENOG410XR1U/ENOG4111GG1/ENOG4111IZY	ENOG410YYPE
GO:0055086	nucleobase-containing small molecule metabolic process	Biological Process	41	0.000275742	0.0237458	1.79743	ENOG410XSCS/ENOG410XPRD/ENOG4111QD9/COG4229/COG2085/ENOG4111TPV/ENOG410XNW9/ENOG410XRG4/ENOG410XTIE/ENOG4110367/ENOG4111FTV/COG0194/COG0237/COG0711/COG1135/COG3172/COG4214/COG4608/COG4778/COG4988/ENOG410XQ2V/ENOG410XNZV/ENOG410XPC4/ENOG410XRCD/ENOG410YKH9/COG4150/ENOG41118EV/COG0182/COG0563/COG0669/COG1123/COG1201/COG4177/COG4181/COG4525/COG4581/COG4619/ENOG410XR1U	ENOG410YPG6/COG0157/ENOG410Y51Z
GO:1901135	carbohydrate derivative metabolic process	Biological Process	50	0.000526829	0.0237458	1.6381	ENOG410XSCS/ENOG4111K5N/ENOG410XPRD/COG4229/ENOG4111TPV/ENOG410XNW9/ENOG410XPE3/ENOG410XTIE/ENOG410ZN1X/ENOG4110367/ENOG4110R0V/ENOG4111FTV/ENOG41122BD/COG0237/COG0711/COG1135/COG2377/COG3584/COG4214/COG4608/COG4778/COG4988/ENOG410XNZV/ENOG410XPC4/ENOG410XRCD/ENOG410XSF3/ENOG410YKH9/ENOG4111Q2I/COG4150/COG0182/COG0406/COG0563/COG0669/COG1123/COG1201/COG4177/COG4181/COG4525/COG4581/COG4619/ENOG410…	ENOG410YYPE/ENOG4112BMK/COG1442/ENOG410YCJF/ENOG410YPG6/ENOG410XZ9D/COG5026
GO:0008152	metabolic process	Biological Process	576	0.000455666	0.0237458	1.07872	COG1398/ENOG410XSCS/ENOG410ZIII/ENOG410ZUEM/ENOG4111K5N/ENOG41126AP/ENOG41128QV/ENOG410XTK1/ENOG410Y1MH/ENOG410ZWU0/ENOG4112BA1/COG3555/ENOG410XPZW/ENOG4111PVT/ENOG4111W7U/COG0435/COG1142/COG1526/COG1763/COG1767/COG2094/COG2909/COG2939/COG3053/COG3697/COG4091/COG4191/COG5041/COG5563/ENOG410XNYY/ENOG410XPRD/ENOG410Z7AY/ENOG410ZG3Y/ENOG410ZI24/ENOG410ZT8Q/ENOG4111JEH/ENOG4111M9C/ENOG4111NUJ/ENOG411…	ENOG410Y01I/ENOG410ZY8F/ENOG41123SK/ENOG41124M2/ENOG410XXV3/ENOG410YE40/ENOG410YYPE/ENOG410XUK2/ENOG4111FMM/ENOG4111IGD/ENOG4111JHN/ENOG4111MQ2/ENOG4112BMK/ENOG410XT27/ENOG410XWTE/ENOG410YRVT/ENOG4111ZSS/COG0185/COG0197/COG0199/COG0705/COG1442/COG1841/COG3233/COG4096/ENOG410XP95/ENOG410XYSZ/ENOG410YBS4/ENOG410YGGY/ENOG410YSTJ/ENOG410ZMJ6/ENOG410ZVH9/ENOG410ZVQ7/ENOG411226R/ENOG4112AYQ/ENOG410Y3VQ…
GO:0072523	purine-containing compound catabolic process	Biological Process	25	0.000578793	0.0254669	2.07844	ENOG410XSCS/ENOG4111TPV/ENOG410XNW9/ENOG410XTIE/ENOG4110367/ENOG4111FTV/COG0711/COG1135/COG4214/COG4608/COG4778/COG4988/ENOG410XNZV/ENOG410XPC4/ENOG410XRCD/ENOG410YKH9/COG4150/COG1123/COG1201/COG4177/COG4181/COG4525/COG4581/COG4619/ENOG410XR1U
GO:0009164	nucleoside catabolic process	Biological Process	25	0.000634824	0.0263115	2.06493	ENOG410XSCS/ENOG4111TPV/ENOG410XNW9/ENOG410XTIE/ENOG4110367/ENOG4111FTV/COG0711/COG1135/COG4214/COG4608/COG4778/COG4988/ENOG410XNZV/ENOG410XPC4/ENOG410XRCD/ENOG410YKH9/COG4150/COG1123/COG1201/COG4177/COG4181/COG4525/COG4581/COG4619/ENOG410XR1U
GO:1901658	glycosyl compound catabolic process	Biological Process	25	0.000664574	0.0263115	2.05824	ENOG410XSCS/ENOG4111TPV/ENOG410XNW9/ENOG410XTIE/ENOG4110367/ENOG4111FTV/COG0711/COG1135/COG4214/COG4608/COG4778/COG4988/ENOG410XNZV/ENOG410XPC4/ENOG410XRCD/ENOG410YKH9/COG4150/COG1123/COG1201/COG4177/COG4181/COG4525/COG4581/COG4619/ENOG410XR1U
GO:0009259	ribonucleotide metabolic process	Biological Process	29	0.000625501	0.0263115	1.9462	ENOG410XSCS/ENOG4111TPV/ENOG410XNW9/ENOG410XTIE/ENOG4110367/ENOG4111FTV/COG0237/COG0711/COG1135/COG4214/COG4608/COG4778/COG4988/ENOG410XNZV/ENOG410XPC4/ENOG410XRCD/ENOG410YKH9/COG4150/COG0563/COG0669/COG1123/COG1201/COG4177/COG4181/COG4525/COG4581/COG4619/ENOG410XR1U	ENOG410YPG6
GO:0019693	ribose phosphate metabolic process	Biological Process	29	0.000660524	0.0263115	1.93937	ENOG410XSCS/ENOG4111TPV/ENOG410XNW9/ENOG410XTIE/ENOG4110367/ENOG4111FTV/COG0237/COG0711/COG1135/COG4214/COG4608/COG4778/COG4988/ENOG410XNZV/ENOG410XPC4/ENOG410XRCD/ENOG410YKH9/COG4150/COG0563/COG0669/COG1123/COG1201/COG4177/COG4181/COG4525/COG4581/COG4619/ENOG410XR1U	ENOG410YPG6
GO:0044248	cellular catabolic process	Biological Process	47	0.000669178	0.0263115	1.64894	ENOG410XSCS/ENOG410XPRD/ENOG4111TPV/COG5077/COG5207/ENOG410XNW9/ENOG410XR8A/ENOG410XTIE/ENOG4110367/ENOG4111FTV/ENOG4111PPH/ENOG410YU9Y/COG0689/COG0711/COG1135/COG2377/COG3584/COG3836/COG4214/COG4608/COG4778/COG4988/COG5078/ENOG410XNZV/ENOG410XP21/ENOG410XPC4/ENOG410XRCD/ENOG410XS23/ENOG410XYAV/ENOG410YAMA/ENOG410YCCP/ENOG410YKH9/COG3485/COG4150/COG4638/COG1123/COG1201/COG1490/COG4177/COG4181/COG…	ENOG410Y4SU
GO:0072348	sulfur compound transport	Biological Process	4	0.000697355	0.0268482	9.83708	COG1135/COG4988/COG4150/COG4525
GO:0042175	nuclear outer membrane-endoplasmic reticulum membrane network	Cellular Component	12	0.00193709	0.0274292	2.69417	COG5047/ENOG410XR1F/ENOG410XTFH/ENOG4111MWH/ENOG410XP7T/ENOG410XRR7/ENOG410XSF3/ENOG4111GCB/ENOG4111IA7/ENOG4111K8F/ENOG4111Q2I	ENOG4112BMK
GO:0016887	ATPase activity	Molecular Function	21	0.000589787	0.0274672	2.24578	ENOG410XSCS/ENOG4111TPV/ENOG410XTIE/ENOG4111FTV/COG0711/COG1135/COG4214/COG4608/COG4778/COG4988/ENOG410XRCD/ENOG410YKH9/COG4150/COG1123/COG1201/COG4177/COG4181/COG4525/COG4581/COG4619/ENOG410XR1U
GO:0009166	nucleotide catabolic process	Biological Process	25	0.000738766	0.027862	2.0428	ENOG410XSCS/ENOG4111TPV/ENOG410XNW9/ENOG410XTIE/ENOG4110367/ENOG4111FTV/COG0711/COG1135/COG4214/COG4608/COG4778/COG4988/ENOG410XNZV/ENOG410XPC4/ENOG410XRCD/ENOG410YKH9/COG4150/COG1123/COG1201/COG4177/COG4181/COG4525/COG4581/COG4619/ENOG410XR1U
GO:0009125	nucleoside monophosphate catabolic process	Biological Process	22	0.000768362	0.0283986	2.15304	ENOG410XSCS/ENOG410XPRD/ENOG4111TPV/ENOG410XTIE/ENOG4111FTV/COG0711/COG1135/COG4214/COG4608/COG4778/COG4988/ENOG410XRCD/ENOG410YKH9/COG4150/COG1123/COG1201/COG4177/COG4181/COG4525/COG4581/COG4619/ENOG410XR1U
GO:0006865	amino acid transport	Biological Process	8	0.000832653	0.0301714	4.09328	COG3633/COG0683/COG0814/COG1114/COG1135/COG4988/ENOG410XQH4/COG1280
GO:0030670	phagocytic vesicle membrane	Cellular Component	2	0.00221689	0.0301838	26.9417	ENOG410XQ96/ENOG4111K8F
GO:0006810	transport	Biological Process	134	0.000911186	0.0323821	1.29807	ENOG410XRPZ/ENOG410XSCS/ENOG410YEIN/ENOG4111MGH/ENOG410ZVYD/ENOG4111XBS/COG3633/ENOG410ZR0Y/ENOG410ZVI6/ENOG410ZYXR/COG0683/COG2085/ENOG410Y3SX/ENOG4111TPV/COG3802/COG5047/ENOG410XPQ6/ENOG410XR1F/ENOG410Y1WV/ENOG410YNM1/ENOG410ZQT3/ENOG410ZZSY/ENOG4110R0V/ENOG41114BV/ENOG4111FTV/ENOG4111MWH/ENOG4111PPH/ENOG4111UER/ENOG4111WRA/ENOG411230E/ENOG41123UZ/ENOG410XP5V/ENOG410XRIB/ENOG410YBYI/ENOG410XQ9R…	ENOG41124M2/ENOG410XUK2/ENOG410Z5SZ/ENOG410XNNV/ENOG410XP95/ENOG410ZWA1/ENOG4110PAM/ENOG4111M32/ENOG4110PHZ/COG0201/ENOG410XT5M/ENOG410XXFZ/ENOG410YCJF/ENOG410ZRGM/ENOG410Z11J/ENOG410XUXP/ENOG410ZNX6/ENOG410ZZIR/ENOG4110QZN/ENOG410ZC21/ENOG410ZKGW/ENOG410ZVHZ/ENOG410XNUG/ENOG410Z2NZ/ENOG410ZVZD/ENOG410XNUH/ENOG410XP70/ENOG410XPTR/ENOG410XQ4G/ENOG410XRD8/ENOG410YCC6/ENOG4110HET/ENOG4111NND
GO:0071702	organic substance transport	Biological Process	54	0.00095918	0.0328576	1.56117	ENOG410XSCS/COG3633/ENOG410ZR0Y/COG0683/COG3802/COG5047/ENOG410XPQ6/ENOG410Y1WV/ENOG410ZQT3/ENOG410ZZSY/ENOG4110R0V/ENOG4111PPH/ENOG4111UER/ENOG4111WRA/ENOG411230E/COG0814/COG1114/COG1135/COG1972/COG4214/COG4608/COG4988/ENOG410XNSI/ENOG410XPD5/ENOG410ZIN8/COG5196/COG5374/ENOG410XNZV/ENOG410XPFS/ENOG410XQH4/ENOG410XRR7/ENOG410YCCP/ENOG4111Q8S/ENOG4111VYH/ENOG410Y8UR/COG4147/COG1123/COG1280/COG2056…	ENOG410XUK2/ENOG410Z5SZ/COG0201/ENOG410YCJF/ENOG410ZRGM/ENOG410XUXP/ENOG410ZZIR/ENOG410ZC21/ENOG410Z2NZ/ENOG410XPTR
GO:0051234	establishment of localization	Biological Process	135	0.000960125	0.0328576	1.29476	ENOG410XRPZ/ENOG410XSCS/ENOG410YEIN/ENOG4111MGH/ENOG410ZVYD/ENOG4111XBS/COG3633/ENOG410ZR0Y/ENOG410ZVI6/ENOG410ZYXR/COG0683/COG2085/ENOG410Y3SX/ENOG4111TPV/COG3802/COG5047/ENOG410XPQ6/ENOG410XR1F/ENOG410Y1WV/ENOG410YNM1/ENOG410ZQT3/ENOG410ZZSY/ENOG4110R0V/ENOG41114BV/ENOG4111FTV/ENOG4111MWH/ENOG4111PPH/ENOG4111UER/ENOG4111WRA/ENOG411230E/ENOG41123UZ/ENOG41125FF/ENOG410XP5V/ENOG410XRIB/ENOG410YBYI…	ENOG41124M2/ENOG410XUK2/ENOG410Z5SZ/ENOG410XNNV/ENOG410XP95/ENOG410ZWA1/ENOG4110PAM/ENOG4111M32/ENOG4110PHZ/COG0201/ENOG410XT5M/ENOG410XXFZ/ENOG410YCJF/ENOG410ZRGM/ENOG410Z11J/ENOG410XUXP/ENOG410ZNX6/ENOG410ZZIR/ENOG4110QZN/ENOG410ZC21/ENOG410ZKGW/ENOG410ZVHZ/ENOG410XNUG/ENOG410Z2NZ/ENOG410ZVZD/ENOG410XNUH/ENOG410XP70/ENOG410XPTR/ENOG410XQ4G/ENOG410XRD8/ENOG410YCC6/ENOG4110HET/ENOG4111NND
GO:0000101	sulfur amino acid transport	Biological Process	2	0.0010131	0.0331761	38.1187	COG1135/COG4988
GO:0051561	elevation of mitochondrial calcium ion concentration	Biological Process	2	0.0010131	0.0331761	38.1187	ENOG4111PPH/COG5374
GO:0006820	anion transport	Biological Process	14	0.00102329	0.0331761	2.64844	COG3633/COG0683/ENOG4111UER/COG0814/COG1114/COG1135/COG4988/ENOG410XPST/ENOG410XQH4/COG4150/COG4147/COG1280/COG2056/COG4619
GO:0006200	ATP catabolic process	Biological Process	21	0.00113065	0.0353957	2.1318	ENOG410XSCS/ENOG4111TPV/ENOG410XTIE/ENOG4111FTV/COG0711/COG1135/COG4214/COG4608/COG4778/COG4988/ENOG410XRCD/ENOG410YKH9/COG4150/COG1123/COG1201/COG4177/COG4181/COG4525/COG4581/COG4619/ENOG410XR1U
GO:0009158	ribonucleoside monophosphate catabolic process	Biological Process	21	0.00114921	0.0353957	2.12897	ENOG410XSCS/ENOG4111TPV/ENOG410XTIE/ENOG4111FTV/COG0711/COG1135/COG4214/COG4608/COG4778/COG4988/ENOG410XRCD/ENOG410YKH9/COG4150/COG1123/COG1201/COG4177/COG4181/COG4525/COG4581/COG4619/ENOG410XR1U
GO:0009169	purine ribonucleoside monophosphate catabolic process	Biological Process	21	0.00114921	0.0353957	2.12897	ENOG410XSCS/ENOG4111TPV/ENOG410XTIE/ENOG4111FTV/COG0711/COG1135/COG4214/COG4608/COG4778/COG4988/ENOG410XRCD/ENOG410YKH9/COG4150/COG1123/COG1201/COG4177/COG4181/COG4525/COG4581/COG4619/ENOG410XR1U
GO:0009058	biosynthetic process	Biological Process	182	0.00117062	0.035464	1.23237	COG1398/ENOG410ZUEM/ENOG4111K5N/ENOG410Y1MH/ENOG410XPZW/ENOG4111W7U/COG1142/COG1763/COG1767/COG2909/COG3053/COG3697/ENOG410XNYY/ENOG410ZG3Y/ENOG4111JEH/ENOG410XNZJ/ENOG410XS6T/ENOG410Y3Y9/ENOG4111QD9/COG4229/ENOG410XT7A/COG0736/COG1990/COG2771/ENOG410XQ2C/ENOG410XRKS/ENOG4111TPV/COG5333/ENOG410XP4M/ENOG410XPE3/ENOG410XPM7/ENOG410XPX3/ENOG410XRG4/ENOG410XTAZ/ENOG410XTFH/ENOG410XWXT/ENOG410Y2AP/ENO…	ENOG41124M2/ENOG4111IGD/ENOG4112BMK/ENOG410XWTE/COG0185/COG0197/COG0199/COG1442/COG1841/ENOG410XP95/ENOG411226R/ENOG410Y3VQ/ENOG41100U3/COG0186/COG0198/COG0291/ENOG410ZC6P/ENOG411177X/ENOG4111Q5V/ENOG410XUWM/ENOG410Y5A6/ENOG410ZWMR/ENOG4111FP0/ENOG4112BSG/COG0089/COG4825/ENOG410ZW90/ENOG410ZX7I/ENOG410ZZ6S/ENOG411241K/ENOG410XZ9D/ENOG410ZPSF/ENOG4111JJM/COG0157/COG0438/ENOG410XP57/ENOG410Y51Z/ENO…
GO:0019439	aromatic compound catabolic process	Biological Process	30	0.00122216	0.0364281	1.84	ENOG410XSCS/ENOG410XPRD/ENOG4111TPV/ENOG410XNW9/ENOG410XTIE/ENOG4110367/ENOG4111FTV/COG0689/COG0711/COG1135/COG3836/COG4214/COG4608/COG4778/COG4988/ENOG410XNZV/ENOG410XPC4/ENOG410XRCD/ENOG410YKH9/COG3485/COG4150/COG4638/COG1123/COG1201/COG4177/COG4181/COG4525/COG4581/COG4619/ENOG410XR1U
GO:0009126	purine nucleoside monophosphate metabolic process	Biological Process	23	0.00128463	0.0376825	2.02947	ENOG410XSCS/ENOG410XPRD/ENOG4111TPV/ENOG410XTIE/ENOG4111FTV/COG0711/COG1135/COG4214/COG4608/COG4778/COG4988/ENOG410XRCD/ENOG410YKH9/COG4150/COG0563/COG1123/COG1201/COG4177/COG4181/COG4525/COG4581/COG4619/ENOG410XR1U
GO:0070566	adenylyltransferase activity	Molecular Function	4	0.00092302	0.0401206	9.16644	COG0617/COG3172/COG0669/COG1021
GO:0009205	purine ribonucleoside triphosphate metabolic process	Biological Process	25	0.00143081	0.0412414	1.94682	ENOG410XSCS/ENOG4111TPV/ENOG410XNW9/ENOG410XTIE/ENOG4110367/ENOG4111FTV/COG0711/COG1135/COG4214/COG4608/COG4778/COG4988/ENOG410XNZV/ENOG410XPC4/ENOG410XRCD/ENOG410YKH9/COG4150/COG1123/COG1201/COG4177/COG4181/COG4525/COG4581/COG4619/ENOG410XR1U
GO:0009144	purine nucleoside triphosphate metabolic process	Biological Process	25	0.00145059	0.0412414	1.94483	ENOG410XSCS/ENOG4111TPV/ENOG410XNW9/ENOG410XTIE/ENOG4110367/ENOG4111FTV/COG0711/COG1135/COG4214/COG4608/COG4778/COG4988/ENOG410XNZV/ENOG410XPC4/ENOG410XRCD/ENOG410YKH9/COG4150/COG1123/COG1201/COG4177/COG4181/COG4525/COG4581/COG4619/ENOG410XR1U
GO:0019362	pyridine nucleotide metabolic process	Biological Process	5	0.00154363	0.0432217	5.95604	COG2085/ENOG410XRG4/COG3172/ENOG410XQ2V	COG0157
GO:0009199	ribonucleoside triphosphate metabolic process	Biological Process	25	0.00157429	0.0434223	1.933	ENOG410XSCS/ENOG4111TPV/ENOG410XNW9/ENOG410XTIE/ENOG4110367/ENOG4111FTV/COG0711/COG1135/COG4214/COG4608/COG4778/COG4988/ENOG410XNZV/ENOG410XPC4/ENOG410XRCD/ENOG410YKH9/COG4150/COG1123/COG1201/COG4177/COG4181/COG4525/COG4581/COG4619/ENOG410XR1U
GO:0035584	calcium-mediated signaling using intracellular calcium source	Biological Process	2	0.00167381	0.0442998	30.4949	ENOG4111PPH/COG5374
GO:1900026	positive regulation of substrate adhesion-dependent cell spreading	Biological Process	2	0.00167381	0.0442998	30.4949	ENOG410XRR7/ENOG410YKF6
GO:0030838	positive regulation of actin filament polymerization	Biological Process	4	0.00167802	0.0442998	7.81922	ENOG410XNWX/ENOG410YKF6/ENOG41126PD/COG5277
GO:0031252	cell leading edge	Cellular Component	6	0.00372115	0.0478136	4.07522	ENOG410XXC8/ENOG410XP41/ENOG410XQFP/ENOG410YKF6/ENOG41116AK/ENOG4111GWT
GO:0044391	ribosomal subunit	Cellular Component	7	0.00378186	0.0478136	3.55834	COG2157/COG2163	COG0185/COG0199/COG1841/COG0198/ENOG411241K
GO:0030139	endocytic vesicle	Cellular Component	4	0.00391792	0.0478257	6.21732	ENOG410XNZV/ENOG410XQ96/ENOG410YCCP/ENOG4111K8F
GO:0002474	antigen processing and presentation of peptide antigen via MHC class I	Biological Process	3	0.00186232	0.0484729	12.0375	ENOG410XRR7/ENOG410YTDG/ENOG4111K8F
GO:1901565	organonitrogen compound catabolic process	Biological Process	30	0.00194167	0.0498362	1.78403	ENOG410XSCS/ENOG4111TPV/ENOG410XNW9/ENOG410XTIE/ENOG4110367/ENOG4111FTV/ENOG41122BD/COG0711/COG1135/COG4214/COG4608/COG4778/COG4988/ENOG410XNZV/ENOG410XPC4/ENOG410XRCD/ENOG410YKH9/COG4150/COG1123/COG1201/COG1490/COG4177/COG4181/COG4525/COG4581/COG4619/ENOG410XR1U/ENOG4111GG1/ENOG4111IZY	ENOG410YYPE
GO:0015711	organic anion transport	Biological Process	11	0.00203383	0.0513012	2.83314	COG3633/COG0683/ENOG4111UER/COG0814/COG1114/COG1135/COG4988/ENOG410XQH4/COG4147/COG1280/COG2056
GO:0009141	nucleoside triphosphate metabolic process	Biological Process	25	0.00205427	0.0513012	1.89457	ENOG410XSCS/ENOG4111TPV/ENOG410XNW9/ENOG410XTIE/ENOG4110367/ENOG4111FTV/COG0711/COG1135/COG4214/COG4608/COG4778/COG4988/ENOG410XNZV/ENOG410XPC4/ENOG410XRCD/ENOG410YKH9/COG4150/COG1123/COG1201/COG4177/COG4181/COG4525/COG4581/COG4619/ENOG410XR1U
GO:2001235	positive regulation of apoptotic signaling pathway	Biological Process	3	0.00216972	0.053462	11.4356	ENOG4111PPH/COG5374/ENOG41116AK
GO:1901361	organic cyclic compound catabolic process	Biological Process	29	0.00230781	0.0561162	1.78297	ENOG410XSCS/ENOG410XPRD/ENOG4111TPV/ENOG410XNW9/ENOG410XTIE/ENOG4110367/ENOG4111FTV/COG0689/COG0711/COG1135/COG3836/COG4214/COG4608/COG4778/COG4988/ENOG410XNZV/ENOG410XPC4/ENOG410XRCD/ENOG410YKH9/COG3485/COG4150/COG1123/COG1201/COG4177/COG4181/COG4525/COG4581/COG4619/ENOG410XR1U
GO:0070469	respiratory chain	Cellular Component	6	0.00491596	0.0580083	3.84882	ENOG4111MMM/ENOG4111S2F/ENOG410Y341/ENOG4111KIB/ENOG4111W6X/ENOG411230N
GO:0045335	phagocytic vesicle	Cellular Component	3	0.00541379	0.0610936	8.36123	ENOG410XNZV/ENOG410XQ96/ENOG4111K8F
GO:0005746	mitochondrial respiratory chain	Cellular Component	5	0.00552259	0.0610936	4.44095	ENOG4111MMM/ENOG4111S2F/ENOG4111KIB/ENOG4111W6X/ENOG411230N
GO:0042626	ATPase activity, coupled to transmembrane movement of substances	Molecular Function	12	0.00155601	0.0634073	2.77371	ENOG410XSCS/ENOG4111TPV/ENOG4111FTV/COG0711/COG4214/COG4988/ENOG410XRCD/COG4150/COG4181/COG4525/COG4619/ENOG410XR1U
GO:0009167	purine ribonucleoside monophosphate metabolic process	Biological Process	22	0.00269731	0.0647353	1.94573	ENOG410XSCS/ENOG4111TPV/ENOG410XTIE/ENOG4111FTV/COG0711/COG1135/COG4214/COG4608/COG4778/COG4988/ENOG410XRCD/ENOG410YKH9/COG4150/COG0563/COG1123/COG1201/COG4177/COG4181/COG4525/COG4581/COG4619/ENOG410XR1U
GO:0043492	ATPase activity, coupled to movement of substances	Molecular Function	12	0.00179416	0.0649885	2.72656	ENOG410XSCS/ENOG4111TPV/ENOG4111FTV/COG0711/COG4214/COG4988/ENOG410XRCD/COG4150/COG4181/COG4525/COG4619/ENOG410XR1U
GO:0036094	small molecule binding	Molecular Function	103	0.00177083	0.0649885	1.32924	ENOG410XSCS/ENOG410ZIII/ENOG4112BFG/COG1763/COG1767/COG2909/COG3697/COG4091/COG4191/ENOG410XPRD/ENOG410XNPH/COG2085/COG2771/COG2852/ENOG4111TPV/ENOG410XNW9/ENOG410XTIE/ENOG410Y4DF/ENOG410YEJ3/ENOG410ZJSC/ENOG410ZM24/ENOG4110367/ENOG4111FTV/ENOG4111FYU/ENOG4111J4Y/ENOG4111JAW/ENOG41121Y0/ENOG410XR3Z/COG4939/ENOG410XWKU/COG0062/COG0083/COG0194/COG0237/COG0617/COG0789/COG1135/COG1972/COG2170/COG2377…	ENOG410XTYN/COG4096/ENOG410XRS0/ENOG41121V5/ENOG410YMBB/ENOG4111HA5/ENOG410ZW9Z/COG0089/COG4825/ENOG4111NUM/ENOG410XNXF/COG2452/COG4928/COG5026/ENOG410XQDB/ENOG410ZPHH
GO:0034655	nucleobase-containing compound catabolic process	Biological Process	27	0.00287078	0.0680154	1.79774	ENOG410XSCS/ENOG410XPRD/ENOG4111TPV/ENOG410XNW9/ENOG410XTIE/ENOG4110367/ENOG4111FTV/COG0689/COG0711/COG1135/COG4214/COG4608/COG4778/COG4988/ENOG410XNZV/ENOG410XPC4/ENOG410XRCD/ENOG410YKH9/COG4150/COG1123/COG1201/COG4177/COG4181/COG4525/COG4581/COG4619/ENOG410XR1U
GO:0072524	pyridine-containing compound metabolic process	Biological Process	5	0.0031065	0.0724484	5.08249	COG2085/ENOG410XRG4/COG3172/ENOG410XQ2V	COG0157
GO:0046034	ATP metabolic process	Biological Process	21	0.00315479	0.0724484	1.9548	ENOG410XSCS/ENOG4111TPV/ENOG410XTIE/ENOG4111FTV/COG0711/COG1135/COG4214/COG4608/COG4778/COG4988/ENOG410XRCD/ENOG410YKH9/COG4150/COG1123/COG1201/COG4177/COG4181/COG4525/COG4581/COG4619/ENOG410XR1U
GO:0009123	nucleoside monophosphate metabolic process	Biological Process	23	0.0031755	0.0724484	1.88747	ENOG410XSCS/ENOG410XPRD/ENOG4111TPV/ENOG410XTIE/ENOG4111FTV/COG0711/COG1135/COG4214/COG4608/COG4778/COG4988/ENOG410XRCD/ENOG410YKH9/COG4150/COG0563/COG1123/COG1201/COG4177/COG4181/COG4525/COG4581/COG4619/ENOG410XR1U
GO:1901682	sulfur compound transmembrane transporter activity	Molecular Function	3	0.00249081	0.0759178	10.9372	COG1135/COG4150/COG4525
GO:0005342	organic acid transmembrane transporter activity	Molecular Function	7	0.00267808	0.0759178	3.79354	COG3633/ENOG4111UER/COG0814/COG1114/COG1135/COG4147/COG2056
GO:0046943	carboxylic acid transmembrane transporter activity	Molecular Function	7	0.00267808	0.0759178	3.79354	COG3633/ENOG4111UER/COG0814/COG1114/COG1135/COG4147/COG2056
GO:0017111	nucleoside-triphosphatase activity	Molecular Function	36	0.00238409	0.0759178	1.66231	ENOG410XSCS/COG2909/COG1317/ENOG4111TPV/ENOG410XNW9/ENOG410XTIE/ENOG4110367/ENOG4110YMI/ENOG4111FTV/ENOG410XR3Z/ENOG410ZWZG/COG0711/COG1135/COG4214/COG4608/COG4778/COG4988/ENOG410XNZV/ENOG410XPC4/ENOG410XRCD/ENOG410YKH9/COG4150/ENOG410Y1Q9/COG1123/COG1201/COG2063/COG4177/COG4181/COG4525/COG4581/COG4619/ENOG410XR1U	COG4096/ENOG4111XB9/ENOG411243Y/COG4928
GO:0016462	pyrophosphatase activity	Molecular Function	37	0.00250683	0.0759178	1.64412	ENOG410XSCS/COG2909/COG1317/ENOG4111TPV/ENOG410XNW9/ENOG410XTIE/ENOG4110367/ENOG4110YMI/ENOG4111FTV/ENOG410XR3Z/ENOG410ZWZG/COG0711/COG1135/COG4214/COG4608/COG4778/COG4988/ENOG410Y9J8/ENOG410XNZV/ENOG410XPC4/ENOG410XRCD/ENOG410YKH9/COG4150/ENOG410Y1Q9/COG1123/COG1201/COG2063/COG4177/COG4181/COG4525/COG4581/COG4619/ENOG410XR1U	COG4096/ENOG4111XB9/ENOG411243Y/COG4928
GO:0015804	neutral amino acid transport	Biological Process	2	0.00345419	0.0759921	21.7821	COG3633/COG4988
GO:0043206	extracellular fibril organization	Biological Process	2	0.00345419	0.0759921	21.7821	ENOG41112T8/ENOG4112CFJ
GO:0097435	fibril organization	Biological Process	2	0.00345419	0.0759921	21.7821	ENOG41112T8/ENOG4112CFJ
GO:0019752	carboxylic acid metabolic process	Biological Process	26	0.00370498	0.0805507	1.78574	COG1398/COG1142/COG4229/COG0736/ENOG4111UER/COG0083/COG0304/COG1605/COG2170/COG2377/COG3836/ENOG410XQ2V/ENOG410XUK1/ENOG410ZBRG/COG5553/ENOG410ZHZN/ENOG41122MF/COG3485/COG0182/COG0511/COG0625/COG0752/COG1304/COG1490	ENOG410ZWMR/ENOG410Y4SU
GO:0032273	positive regulation of protein polymerization	Biological Process	4	0.00389912	0.0828227	6.22346	ENOG410XNWX/ENOG410YKF6/ENOG41126PD/COG5277
GO:0009161	ribonucleoside monophosphate metabolic process	Biological Process	22	0.00387422	0.0828227	1.88664	ENOG410XSCS/ENOG4111TPV/ENOG410XTIE/ENOG4111FTV/COG0711/COG1135/COG4214/COG4608/COG4778/COG4988/ENOG410XRCD/ENOG410YKH9/COG4150/COG0563/COG1123/COG1201/COG4177/COG4181/COG4525/COG4581/COG4619/ENOG410XR1U
GO:0000930	gamma-tubulin complex	Cellular Component	2	0.00780225	0.0836968	14.6955	ENOG4111Q3P/ENOG410Y69K
GO:0004579	dolichyl-diphosphooligosaccharide-protein glycotransferase activity	Molecular Function	2	0.0031273	0.0839941	22.9161	ENOG410XSF3/ENOG4111Q2I
GO:0008514	organic anion transmembrane transporter activity	Molecular Function	7	0.00322063	0.0839941	3.66957	COG3633/ENOG4111UER/COG0814/COG1114/COG1135/COG4147/COG2056
GO:0003834	beta-carotene 15,15'-monooxygenase activity	Molecular Function	4	0.00376559	0.0840301	6.2907	ENOG410ZQT3/ENOG410ZT9P	ENOG4112DBK/ENOG410Y5A2
GO:0008509	anion transmembrane transporter activity	Molecular Function	9	0.00351087	0.0840301	2.99526	COG3633/ENOG4111UER/COG0814/COG1114/COG1135/COG4150/COG4147/COG2056/COG4619
GO:0016820	hydrolase activity, acting on acid anhydrides, catalyzing transmembrane movement of substances	Molecular Function	12	0.00385157	0.0840301	2.48061	ENOG410XSCS/ENOG4111TPV/ENOG4111FTV/COG0711/COG4214/COG4988/ENOG410XRCD/COG4150/COG4181/COG4525/COG4619/ENOG410XR1U
GO:0016818	hydrolase activity, acting on acid anhydrides, in phosphorus-containing anhydrides	Molecular Function	37	0.00351549	0.0840301	1.61022	ENOG410XSCS/COG2909/COG1317/ENOG4111TPV/ENOG410XNW9/ENOG410XTIE/ENOG4110367/ENOG4110YMI/ENOG4111FTV/ENOG410XR3Z/ENOG410ZWZG/COG0711/COG1135/COG4214/COG4608/COG4778/COG4988/ENOG410Y9J8/ENOG410XNZV/ENOG410XPC4/ENOG410XRCD/ENOG410YKH9/COG4150/ENOG410Y1Q9/COG1123/COG1201/COG2063/COG4177/COG4181/COG4525/COG4581/COG4619/ENOG410XR1U	COG4096/ENOG4111XB9/ENOG411243Y/COG4928
GO:0000166	nucleotide binding	Molecular Function	97	0.0039953	0.0840301	1.30647	ENOG410XSCS/ENOG410ZIII/ENOG4112BFG/COG1763/COG1767/COG2909/COG3697/COG4091/COG4191/ENOG410XPRD/ENOG410XNPH/COG2085/COG2771/ENOG4111TPV/ENOG410XNW9/ENOG410XTIE/ENOG410Y4DF/ENOG410YEJ3/ENOG410ZJSC/ENOG410ZM24/ENOG4110367/ENOG4111FTV/ENOG4111J4Y/ENOG4111JAW/ENOG41121Y0/ENOG410XR3Z/COG4939/ENOG410XWKU/COG0062/COG0083/COG0194/COG0237/COG0617/COG0789/COG1135/COG2170/COG2377/COG3976/COG4608/COG4778/COG…	ENOG410XTYN/COG4096/ENOG410XRS0/ENOG41121V5/ENOG410YMBB/ENOG4111HA5/ENOG410ZW9Z/COG0089/COG4825/ENOG4111NUM/ENOG410XNXF/COG2452/COG4928/COG5026/ENOG410XQDB/ENOG410ZPHH
GO:1901265	nucleoside phosphate binding	Molecular Function	97	0.0039953	0.0840301	1.30647	ENOG410XSCS/ENOG410ZIII/ENOG4112BFG/COG1763/COG1767/COG2909/COG3697/COG4091/COG4191/ENOG410XPRD/ENOG410XNPH/COG2085/COG2771/ENOG4111TPV/ENOG410XNW9/ENOG410XTIE/ENOG410Y4DF/ENOG410YEJ3/ENOG410ZJSC/ENOG410ZM24/ENOG4110367/ENOG4111FTV/ENOG4111J4Y/ENOG4111JAW/ENOG41121Y0/ENOG410XR3Z/COG4939/ENOG410XWKU/COG0062/COG0083/COG0194/COG0237/COG0617/COG0789/COG1135/COG2170/COG2377/COG3976/COG4608/COG4778/COG…	ENOG410XTYN/COG4096/ENOG410XRS0/ENOG41121V5/ENOG410YMBB/ENOG4111HA5/ENOG410ZW9Z/COG0089/COG4825/ENOG4111NUM/ENOG410XNXF/COG2452/COG4928/COG5026/ENOG410XQDB/ENOG410ZPHH
GO:0004576	oligosaccharyl transferase activity	Molecular Function	2	0.00413535	0.0842578	20.0516	ENOG410XSF3/ENOG4111Q2I
GO:0003973	(S)-2-hydroxy-acid oxidase activity	Molecular Function	1	0.0124678	0.0855687	80.2064	COG1304
GO:0004460	L-lactate dehydrogenase (cytochrome) activity	Molecular Function	1	0.0124678	0.0855687	80.2064	COG1304
GO:0005368	taurine transmembrane transporter activity	Molecular Function	1	0.0124678	0.0855687	80.2064	COG4525
GO:0005415	nucleoside:sodium symporter activity	Molecular Function	1	0.0124678	0.0855687	80.2064	COG1972
GO:0008429	phosphatidylethanolamine binding	Molecular Function	1	0.0124678	0.0855687	80.2064	ENOG41114BV
GO:0008515	sucrose transmembrane transporter activity	Molecular Function	1	0.0124678	0.0855687	80.2064		ENOG410XPTR
GO:0008668	(2,3-dihydroxybenzoyl)adenylate synthase activity	Molecular Function	1	0.0124678	0.0855687	80.2064	COG1021
GO:0008672	2-dehydro-3-deoxyglucarate aldolase activity	Molecular Function	1	0.0124678	0.0855687	80.2064	COG3836
GO:0008771	[citrate (pro-3S)-lyase] ligase activity	Molecular Function	1	0.0124678	0.0855687	80.2064	COG3053
GO:0008865	fructokinase activity	Molecular Function	1	0.0124678	0.0855687	80.2064		COG5026
GO:0008903	hydroxypyruvate isomerase activity	Molecular Function	1	0.0124678	0.0855687	80.2064	COG3622
GO:0008918	lipopolysaccharide 3-alpha-galactosyltransferase activity	Molecular Function	1	0.0124678	0.0855687	80.2064		COG1442
GO:0009022	tRNA nucleotidyltransferase activity	Molecular Function	1	0.0124678	0.0855687	80.2064	COG0689
GO:0010277	chlorophyllide a oxygenase [overall] activity	Molecular Function	1	0.0124678	0.0855687	80.2064	COG4638
GO:0015123	acetate transmembrane transporter activity	Molecular Function	1	0.0124678	0.0855687	80.2064	COG4147
GO:0015173	aromatic amino acid transmembrane transporter activity	Molecular Function	1	0.0124678	0.0855687	80.2064	COG0814
GO:0015195	L-threonine transmembrane transporter activity	Molecular Function	1	0.0124678	0.0855687	80.2064	COG3633
GO:0015411	taurine-transporting ATPase activity	Molecular Function	1	0.0124678	0.0855687	80.2064	COG4525
GO:0015565	threonine efflux transmembrane transporter activity	Molecular Function	1	0.0124678	0.0855687	80.2064	COG3633
GO:0018576	catechol 1,2-dioxygenase activity	Molecular Function	1	0.0124678	0.0855687	80.2064	COG3485
GO:0018578	protocatechuate 3,4-dioxygenase activity	Molecular Function	1	0.0124678	0.0855687	80.2064	COG3485
GO:0018802	2,4-dihydroxyhept-2-ene-1,7-dioate aldolase activity	Molecular Function	1	0.0124678	0.0855687	80.2064	COG3836
GO:0019826	oxygen sensor activity	Molecular Function	1	0.0124678	0.0855687	80.2064	ENOG410ZHZN
GO:0022889	serine transmembrane transporter activity	Molecular Function	1	0.0124678	0.0855687	80.2064	COG3633
GO:0033726	aldehyde ferredoxin oxidoreductase activity	Molecular Function	1	0.0124678	0.0855687	80.2064	COG2414
GO:0033817	beta-ketoacyl-acyl-carrier-protein synthase II activity	Molecular Function	1	0.0124678	0.0855687	80.2064	COG0304
GO:0042943	D-amino acid transmembrane transporter activity	Molecular Function	1	0.0124678	0.0855687	80.2064	COG1135
GO:0043865	methionine transmembrane transporter activity	Molecular Function	1	0.0124678	0.0855687	80.2064	COG1135
GO:0043874	acireductone synthase activity	Molecular Function	1	0.0124678	0.0855687	80.2064	COG4229
GO:0043879	glycolate transmembrane transporter activity	Molecular Function	1	0.0124678	0.0855687	80.2064	COG4147
GO:0047192	1-alkylglycerophosphocholine O-acetyltransferase activity	Molecular Function	1	0.0124678	0.0855687	80.2064	ENOG410XSIQ
GO:0047590	5-dehydro-2-deoxygluconokinase activity	Molecular Function	1	0.0124678	0.0855687	80.2064	COG3892
GO:0048474	D-methionine transmembrane transporter activity	Molecular Function	1	0.0124678	0.0855687	80.2064	COG1135
GO:0050178	phenylpyruvate tautomerase activity	Molecular Function	1	0.0124678	0.0855687	80.2064	ENOG41122MF
GO:0050519	holo-citrate lyase synthase activity	Molecular Function	1	0.0124678	0.0855687	80.2064	COG3697
GO:0052852	very-long-chain-(S)-2-hydroxy-acid oxidase activity	Molecular Function	1	0.0124678	0.0855687	80.2064	COG1304
GO:0052853	long-chain-(S)-2-hydroxy-long-chain-acid oxidase activity	Molecular Function	1	0.0124678	0.0855687	80.2064	COG1304
GO:0052854	medium-chain-(S)-2-hydroxy-acid oxidase activity	Molecular Function	1	0.0124678	0.0855687	80.2064	COG1304
GO:0052908	16S rRNA (adenine(1518)-N(6)/adenine(1519)-N(6))-dimethyltransferase activity	Molecular Function	1	0.0124678	0.0855687	80.2064		COG0030
GO:0070967	coenzyme F420 binding	Molecular Function	1	0.0124678	0.0855687	80.2064	COG2085
GO:0016708	oxidoreductase activity, acting on paired donors, with incorporation or reduction of molecular oxygen, NAD(P)H as one donor, and incorporation of two atoms of oxygen into one donor	Molecular Function	2	0.00792413	0.0855687	14.583	COG4638/COG1018
GO:0001106	RNA polymerase II transcription corepressor activity	Molecular Function	2	0.00943087	0.0855687	13.3677	ENOG410XPZW/ENOG4111Q3P
GO:0016862	intramolecular oxidoreductase activity, interconverting keto- and enol-groups	Molecular Function	2	0.00943087	0.0855687	13.3677	COG4229/ENOG41122MF
GO:0019003	GDP binding	Molecular Function	2	0.00943087	0.0855687	13.3677	ENOG410XNZV/ENOG410YCCP
GO:0042277	peptide binding	Molecular Function	4	0.0114845	0.0855687	4.58322	COG5196/ENOG410XRNN/ENOG410Z0G4/ENOG4112CFJ
GO:0051119	sugar transmembrane transporter activity	Molecular Function	5	0.0103317	0.0855687	3.81935	COG4214/ENOG410XR1U	ENOG410XUK2/ENOG410Z2NZ/ENOG410XPTR
GO:0016866	intramolecular transferase activity	Molecular Function	5	0.0124547	0.0855687	3.64574	COG1605/ENOG4111SXX/COG0406	COG0562/ENOG4111QXB
GO:0015291	secondary active transmembrane transporter activity	Molecular Function	9	0.00794904	0.0855687	2.63452	COG3633/COG1972/ENOG410XPST/COG4150/COG4147/COG2056	ENOG410XUK2/ENOG410XP95/ENOG410Z2NZ
GO:0042623	ATPase activity, coupled	Molecular Function	15	0.00506471	0.0855687	2.14838	ENOG410XSCS/ENOG4111TPV/ENOG4111FTV/COG0711/COG4214/COG4988/ENOG410XRCD/ENOG410YKH9/COG4150/COG1201/COG4181/COG4525/COG4581/COG4619/ENOG410XR1U
GO:0016702	oxidoreductase activity, acting on single donors with incorporation of molecular oxygen, incorporation of two atoms of oxygen	Molecular Function	15	0.00639799	0.0855687	2.09234	COG3555/ENOG4111PVT/ENOG4111MF7/ENOG410ZQT3/COG5553/ENOG410XRJF/ENOG410ZT9P/COG3485/COG3491/COG4638/COG1018/COG3145	ENOG4111JHN/ENOG4112DBK/ENOG410Y5A2
GO:0051536	iron-sulfur cluster binding	Molecular Function	16	0.00557088	0.0855687	2.06651	COG1142/COG1763/ENOG4111I15/COG1760/COG2414/COG3976/ENOG410ZNGS/ENOG410Y349/ENOG410ZJWP/COG4638/COG1018/COG4114/ENOG4111M2S	COG4871/ENOG4111FK0/ENOG41127NF
GO:0016701	oxidoreductase activity, acting on single donors with incorporation of molecular oxygen	Molecular Function	15	0.00721665	0.0855687	2.06363	COG3555/ENOG4111PVT/ENOG4111MF7/ENOG410ZQT3/COG5553/ENOG410XRJF/ENOG410ZT9P/COG3485/COG3491/COG4638/COG1018/COG3145	ENOG4111JHN/ENOG4112DBK/ENOG410Y5A2
GO:0051540	metal cluster binding	Molecular Function	16	0.00582366	0.0855687	2.05657	COG1142/COG1763/ENOG4111I15/COG1760/COG2414/COG3976/ENOG410ZNGS/ENOG410Y349/ENOG410ZJWP/COG4638/COG1018/COG4114/ENOG4111M2S	COG4871/ENOG4111FK0/ENOG41127NF
GO:0016798	hydrolase activity, acting on glycosyl bonds	Molecular Function	26	0.0089354	0.0855687	1.66297	COG2094/ENOG41124S7/ENOG410YVX1/ENOG410ZYXR/ENOG410XRHD/ENOG4111Y9M/COG3584/COG3663/ENOG410Y6MR/ENOG410YIXH/ENOG4112ACK/ENOG4110NZE/ENOG4111SXX	ENOG410YYPE/ENOG410YSTJ/ENOG410ZVH9/ENOG410Y99D/ENOG410XR3B/ENOG410XS5X/ENOG410Y1KT/ENOG410ZWIM/COG5434/ENOG410XPHB/ENOG410XQEH/ENOG410YC9E/ENOG4110AED
GO:0016829	lyase activity	Molecular Function	28	0.00974412	0.0855687	1.61683	COG3053/COG3697/ENOG410ZT8Q/ENOG4111QD9/COG4229/ENOG4111MF7/COG3052/ENOG4111I15/ENOG4111N9Z/ENOG41123PZ/COG4706/COG1605/COG1760/COG3836/COG4778/ENOG4111FGY/ENOG410YKH9/ENOG41118EV/ENOG4111Q8X/COG0511/COG3626	ENOG4111JHN/ENOG410XXFZ/ENOG4111X1A/ENOG410ZIM0/ENOG410XT60/ENOG410Y4SU/ENOG410Y51Z
GO:0003723	RNA binding	Molecular Function	34	0.00568249	0.0855687	1.59661	ENOG4111W7U/ENOG410Y3Y9/ENOG410XP4M/ENOG410Z258/ENOG410XR3Z/COG0617/COG0689/COG1825/ENOG410YJAQ/ENOG4111YGS/COG5123/ENOG410XQCJ/ENOG410XRR7/ENOG410XSJ3/ENOG410XZYE/ENOG410Y3CW/ENOG410Z6M0/ENOG410ZIZB/ENOG410ZPAZ/ENOG41127MF/ENOG410ZG22/ENOG4111SXX/COG0182/COG0360/COG1098/ENOG410Y6R5/ENOG411260W	COG0185/COG0197/COG0199/COG0030/COG0186/COG0198/COG0089
GO:0016817	hydrolase activity, acting on acid anhydrides	Molecular Function	37	0.00599819	0.0855687	1.55618	ENOG410XSCS/COG2909/COG1317/ENOG4111TPV/ENOG410XNW9/ENOG410XTIE/ENOG4110367/ENOG4110YMI/ENOG4111FTV/ENOG410XR3Z/ENOG410ZWZG/COG0711/COG1135/COG4214/COG4608/COG4778/COG4988/ENOG410Y9J8/ENOG410XNZV/ENOG410XPC4/ENOG410XRCD/ENOG410YKH9/COG4150/ENOG410Y1Q9/COG1123/COG1201/COG2063/COG4177/COG4181/COG4525/COG4581/COG4619/ENOG410XR1U	COG4096/ENOG4111XB9/ENOG411243Y/COG4928
GO:0001882	nucleoside binding	Molecular Function	68	0.00590153	0.0855687	1.36658	ENOG410XSCS/ENOG410ZIII/COG1763/COG1767/COG2909/COG3697/COG4191/ENOG410XNPH/COG2771/ENOG4111TPV/ENOG410XNW9/ENOG410XTIE/ENOG410YEJ3/ENOG410ZJSC/ENOG4110367/ENOG4111FTV/ENOG4111J4Y/COG0083/COG0194/COG0237/COG0617/COG1135/COG1972/COG2170/COG2377/COG4608/COG4778/COG4988/ENOG410XQWZ/ENOG4111PF8/ENOG4111YGS/ENOG410XNZV/ENOG410XPC4/ENOG410XQCJ/ENOG410XQEZ/ENOG410XRCD/ENOG410XRNN/ENOG410XSJ3/ENOG410YB9M…	ENOG410XTYN/COG4096/ENOG410XRS0/ENOG4111HA5/ENOG410ZW9Z/COG4825/ENOG410XNXF/COG5026/ENOG410XQDB
GO:0035639	purine ribonucleoside triphosphate binding	Molecular Function	65	0.00824653	0.0855687	1.35625	ENOG410XSCS/ENOG410ZIII/COG1763/COG1767/COG2909/COG3697/COG4191/ENOG410XNPH/COG2771/ENOG4111TPV/ENOG410XNW9/ENOG410XTIE/ENOG410YEJ3/ENOG4110367/ENOG4111FTV/ENOG4111J4Y/COG0083/COG0194/COG0237/COG0617/COG1135/COG2170/COG2377/COG4608/COG4778/COG4988/ENOG410XQWZ/ENOG4111PF8/ENOG4111YGS/ENOG410XNZV/ENOG410XPC4/ENOG410XQCJ/ENOG410XQEZ/ENOG410XRCD/ENOG410XRNN/ENOG410XSJ3/ENOG410YB9M/ENOG410YCCP/ENOG410…	ENOG410XTYN/COG4096/ENOG410XRS0/ENOG4111HA5/ENOG410ZW9Z/COG4825/ENOG410XNXF/COG5026/ENOG410XQDB
GO:0005524	ATP binding	Molecular Function	59	0.0117279	0.0855687	1.35515	ENOG410XSCS/ENOG410ZIII/COG1767/COG2909/COG3697/COG4191/ENOG410XNPH/COG2771/ENOG4111TPV/ENOG410XNW9/ENOG410XTIE/ENOG410YEJ3/ENOG4111FTV/ENOG4111J4Y/COG0083/COG0194/COG0237/COG0617/COG1135/COG2170/COG2377/COG4608/COG4778/COG4988/ENOG410XQWZ/ENOG4111PF8/ENOG4111YGS/ENOG410XQCJ/ENOG410XRCD/ENOG410XRNN/ENOG410XSJ3/ENOG410YB9M/ENOG410YKH9/COG4192/COG0406/COG0511/COG0563/COG0669/COG0752/COG1123/COG1201…	ENOG410XTYN/COG4096/ENOG410XRS0/ENOG4111HA5/ENOG410ZW9Z/COG4825/ENOG410XNXF/COG5026/ENOG410XQDB
GO:0032550	purine ribonucleoside binding	Molecular Function	66	0.0112358	0.0855687	1.3324	ENOG410XSCS/ENOG410ZIII/COG1763/COG1767/COG2909/COG3697/COG4191/ENOG410XNPH/COG2771/ENOG4111TPV/ENOG410XNW9/ENOG410XTIE/ENOG410YEJ3/ENOG410ZJSC/ENOG4110367/ENOG4111FTV/ENOG4111J4Y/COG0083/COG0194/COG0237/COG0617/COG1135/COG2170/COG2377/COG4608/COG4778/COG4988/ENOG410XQWZ/ENOG4111PF8/ENOG4111YGS/ENOG410XNZV/ENOG410XPC4/ENOG410XQCJ/ENOG410XQEZ/ENOG410XRCD/ENOG410XRNN/ENOG410XSJ3/ENOG410YB9M/ENOG410…	ENOG410XTYN/COG4096/ENOG410XRS0/ENOG4111HA5/ENOG410ZW9Z/COG4825/ENOG410XNXF/COG5026/ENOG410XQDB
GO:0001883	purine nucleoside binding	Molecular Function	66	0.0112931	0.0855687	1.33206	ENOG410XSCS/ENOG410ZIII/COG1763/COG1767/COG2909/COG3697/COG4191/ENOG410XNPH/COG2771/ENOG4111TPV/ENOG410XNW9/ENOG410XTIE/ENOG410YEJ3/ENOG410ZJSC/ENOG4110367/ENOG4111FTV/ENOG4111J4Y/COG0083/COG0194/COG0237/COG0617/COG1135/COG2170/COG2377/COG4608/COG4778/COG4988/ENOG410XQWZ/ENOG4111PF8/ENOG4111YGS/ENOG410XNZV/ENOG410XPC4/ENOG410XQCJ/ENOG410XQEZ/ENOG410XRCD/ENOG410XRNN/ENOG410XSJ3/ENOG410YB9M/ENOG410…	ENOG410XTYN/COG4096/ENOG410XRS0/ENOG4111HA5/ENOG410ZW9Z/COG4825/ENOG410XNXF/COG5026/ENOG410XQDB
GO:0032549	ribonucleoside binding	Molecular Function	66	0.0113506	0.0855687	1.33173	ENOG410XSCS/ENOG410ZIII/COG1763/COG1767/COG2909/COG3697/COG4191/ENOG410XNPH/COG2771/ENOG4111TPV/ENOG410XNW9/ENOG410XTIE/ENOG410YEJ3/ENOG410ZJSC/ENOG4110367/ENOG4111FTV/ENOG4111J4Y/COG0083/COG0194/COG0237/COG0617/COG1135/COG2170/COG2377/COG4608/COG4778/COG4988/ENOG410XQWZ/ENOG4111PF8/ENOG4111YGS/ENOG410XNZV/ENOG410XPC4/ENOG410XQCJ/ENOG410XQEZ/ENOG410XRCD/ENOG410XRNN/ENOG410XSJ3/ENOG410YB9M/ENOG410…	ENOG410XTYN/COG4096/ENOG410XRS0/ENOG4111HA5/ENOG410ZW9Z/COG4825/ENOG410XNXF/COG5026/ENOG410XQDB
GO:0015171	amino acid transmembrane transporter activity	Molecular Function	4	0.0126389	0.0858395	4.45591	COG3633/COG0814/COG1114/COG1135
GO:0042056	chemoattractant activity	Molecular Function	2	0.0127908	0.0859755	11.4581	ENOG410ZN1X/ENOG41122MF
GO:0051213	dioxygenase activity	Molecular Function	16	0.0136464	0.0907901	1.86798	COG3555/ENOG4111PVT/ENOG4111MF7/ENOG410ZQT3/COG5553/ENOG410XRJF/ENOG410ZHZN/ENOG410ZT9P/COG3485/COG3491/COG4638/COG1018/COG3145	ENOG4111JHN/ENOG4112DBK/ENOG410Y5A2
GO:0019284	L-methionine biosynthetic process from S-adenosylmethionine	Biological Process	2	0.00456563	0.0917096	19.0593	COG4229/COG0182
GO:0033353	S-adenosylmethionine cycle	Biological Process	2	0.00456563	0.0917096	19.0593	COG4229/COG0182
GO:0051560	mitochondrial calcium ion homeostasis	Biological Process	2	0.00456563	0.0917096	19.0593	ENOG4111PPH/COG5374
GO:1900024	regulation of substrate adhesion-dependent cell spreading	Biological Process	2	0.00456563	0.0917096	19.0593	ENOG410XRR7/ENOG410YKF6
GO:0008643	carbohydrate transport	Biological Process	12	0.00447734	0.0917096	2.43311	COG3802/ENOG4111WRA/COG4214/ENOG410XNSI/ENOG410XPD5/ENOG410ZIN8/ENOG410Y8UR/ENOG410XPXA/ENOG410XR1U	ENOG410XUK2/ENOG410Z2NZ/ENOG410XPTR
GO:0032553	ribonucleotide binding	Molecular Function	72	0.0140516	0.0925419	1.29977	ENOG410XSCS/ENOG410ZIII/COG1763/COG1767/COG2909/COG3697/COG4191/ENOG410XNPH/COG2771/ENOG4111TPV/ENOG410XNW9/ENOG410XTIE/ENOG410YEJ3/ENOG410ZJSC/ENOG410ZM24/ENOG4110367/ENOG4111FTV/ENOG4111J4Y/COG4939/COG0083/COG0194/COG0237/COG0617/COG1135/COG2170/COG2377/COG3976/COG4608/COG4778/COG4988/ENOG410XQWZ/ENOG410ZME9/ENOG4111K7E/ENOG4111PF8/ENOG4111YGS/ENOG410XNZV/ENOG410XPC4/ENOG410XQCJ/ENOG410XQEZ/ENO…	ENOG410XTYN/COG4096/ENOG410XRS0/ENOG4111HA5/ENOG410ZW9Z/COG4825/ENOG410XNXF/COG5026/ENOG410XQDB
GO:0016860	intramolecular oxidoreductase activity	Molecular Function	5	0.014352	0.0926487	3.51782	COG4229/ENOG41122MF/COG0182/COG1304/COG3622
GO:0015293	symporter activity	Molecular Function	6	0.0143011	0.0926487	3.06521	COG3633/COG1972/COG4147/COG2056	ENOG410XUK2/ENOG410Z2NZ
GO:0043565	sequence-specific DNA binding	Molecular Function	47	0.0148948	0.0952099	1.39309	ENOG410Y0CH/COG2909/ENOG410XS6T/ENOG410XTB7/COG2771/ENOG410XRKS/ENOG41129EM/ENOG410XPM7/ENOG410XVUU/ENOG410YAJZ/ENOG410ZJSC/ENOG4111DVK/ENOG4111T4Y/ENOG4111IUP/ENOG41122PT/COG3172/ENOG410XT8S/ENOG41102WN/COG5247/ENOG410XSJI/ENOG410YKH9/ENOG410ZPAZ/ENOG410ZXMG/ENOG4111G2V/ENOG4111NUH/ENOG410ZXAC/ENOG410ZZC1/ENOG41126XK/ENOG411285N	ENOG410ZY8F/ENOG410YWEG/ENOG4111Q5V/ENOG4111RCA/COG4197/ENOG410Z6QQ/ENOG410ZYKW/ENOG410Y1AM/ENOG410YP9G/ENOG410ZQZ9/ENOG410ZSS4/ENOG41102BI/ENOG410XVW8/ENOG410ZXVY/ENOG4111KR4/ENOG41120GH/ENOG4112806/ENOG41129HP
GO:0001533	cornified envelope	Cellular Component	2	0.00928651	0.096689	13.4709	ENOG410ZH9F/ENOG41121QW
GO:0009007	site-specific DNA-methyltransferase (adenine-specific) activity	Molecular Function	3	0.0154513	0.0968679	5.72903	ENOG410ZVWW	COG0338/COG3392
GO:0019200	carbohydrate kinase activity	Molecular Function	3	0.0154513	0.0968679	5.72903	COG0406	ENOG410Z2NZ/COG5026
GO:0019363	pyridine nucleotide biosynthetic process	Biological Process	3	0.00520096	0.102249	8.47082	ENOG410XRG4/COG3172	COG0157
GO:0043436	oxoacid metabolic process	Biological Process	26	0.00519822	0.102249	1.73875	COG1398/COG1142/COG4229/COG0736/ENOG4111UER/COG0083/COG0304/COG1605/COG2170/COG2377/COG3836/ENOG410XQ2V/ENOG410XUK1/ENOG410ZBRG/COG5553/ENOG410ZHZN/ENOG41122MF/COG3485/COG0182/COG0511/COG0625/COG0752/COG1304/COG1490	ENOG410ZWMR/ENOG410Y4SU
GO:0032559	adenyl ribonucleotide binding	Molecular Function	60	0.0165421	0.102719	1.32646	ENOG410XSCS/ENOG410ZIII/COG1767/COG2909/COG3697/COG4191/ENOG410XNPH/COG2771/ENOG4111TPV/ENOG410XNW9/ENOG410XTIE/ENOG410YEJ3/ENOG410ZJSC/ENOG4111FTV/ENOG4111J4Y/COG0083/COG0194/COG0237/COG0617/COG1135/COG2170/COG2377/COG4608/COG4778/COG4988/ENOG410XQWZ/ENOG4111PF8/ENOG4111YGS/ENOG410XQCJ/ENOG410XRCD/ENOG410XRNN/ENOG410XSJ3/ENOG410YB9M/ENOG410YKH9/COG4192/COG0406/COG0511/COG0563/COG0669/COG0752/COG…	ENOG410XTYN/COG4096/ENOG410XRS0/ENOG4111HA5/ENOG410ZW9Z/COG4825/ENOG410XNXF/COG5026/ENOG410XQDB
GO:0019812	Type I site-specific deoxyribonuclease complex	Cellular Component	1	0.0123724	0.104281	80.8252		ENOG410ZFPC
GO:0031088	platelet dense granule membrane	Cellular Component	1	0.0123724	0.104281	80.8252	ENOG410XQ96
GO:0043159	acrosomal matrix	Cellular Component	1	0.0123724	0.104281	80.8252	ENOG41117EV
GO:0070044	synaptobrevin 2-SNAP-25-syntaxin-1a complex	Cellular Component	1	0.0123724	0.104281	80.8252	ENOG410XPQ6
GO:0097232	lamellar body membrane	Cellular Component	1	0.0123724	0.104281	80.8252	ENOG410XQ96
GO:0097233	alveolar lamellar body membrane	Cellular Component	1	0.0123724	0.104281	80.8252	ENOG410XQ96
GO:0030666	endocytic vesicle membrane	Cellular Component	2	0.0108858	0.104281	12.4346	ENOG410XQ96/ENOG4111K8F
GO:0015934	large ribosomal subunit	Cellular Component	5	0.010765	0.104281	3.77688	COG2157/COG2163	COG1841/COG0198/ENOG411241K
GO:0003714	transcription corepressor activity	Molecular Function	4	0.0172518	0.106115	4.06108	ENOG410XPZW/ENOG410XPX3/ENOG4111Q3P/COG5247
GO:0030554	adenyl nucleotide binding	Molecular Function	60	0.0175651	0.107032	1.32208	ENOG410XSCS/ENOG410ZIII/COG1767/COG2909/COG3697/COG4191/ENOG410XNPH/COG2771/ENOG4111TPV/ENOG410XNW9/ENOG410XTIE/ENOG410YEJ3/ENOG410ZJSC/ENOG4111FTV/ENOG4111J4Y/COG0083/COG0194/COG0237/COG0617/COG1135/COG2170/COG2377/COG4608/COG4778/COG4988/ENOG410XQWZ/ENOG4111PF8/ENOG4111YGS/ENOG410XQCJ/ENOG410XRCD/ENOG410XRNN/ENOG410XSJ3/ENOG410YB9M/ENOG410YKH9/COG4192/COG0406/COG0511/COG0563/COG0669/COG0752/COG…	ENOG410XTYN/COG4096/ENOG410XRS0/ENOG4111HA5/ENOG410ZW9Z/COG4825/ENOG410XNXF/COG5026/ENOG410XQDB
GO:0001540	beta-amyloid binding	Molecular Function	2	0.0186509	0.107614	9.43604	ENOG410XRNN/ENOG4112CFJ
GO:0004619	phosphoglycerate mutase activity	Molecular Function	2	0.0186509	0.107614	9.43604	COG0406	ENOG4111QXB
GO:0015197	peptide transporter activity	Molecular Function	2	0.0186509	0.107614	9.43604	COG4608/COG1123
GO:0015407	monosaccharide-transporting ATPase activity	Molecular Function	2	0.0186509	0.107614	9.43604	COG4214/ENOG410XR1U
GO:0016625	oxidoreductase activity, acting on the aldehyde or oxo group of donors, iron-sulfur protein as acceptor	Molecular Function	2	0.0186509	0.107614	9.43604	COG2414	ENOG41127NF
GO:0043211	carbohydrate-transporting ATPase activity	Molecular Function	2	0.0186509	0.107614	9.43604	COG4214/ENOG410XR1U
GO:0032469	endoplasmic reticulum calcium ion homeostasis	Biological Process	2	0.00581923	0.111812	16.9416	ENOG4111PPH/COG5374
GO:2001244	positive regulation of intrinsic apoptotic signaling pathway	Biological Process	2	0.00581923	0.111812	16.9416	ENOG4111PPH/COG5374
GO:0043280	positive regulation of cysteine-type endopeptidase activity involved in apoptotic process	Biological Process	4	0.00590133	0.111812	5.54453	ENOG410Z2RX/ENOG4111PPH/COG5374/ENOG410ZHZN
GO:0006082	organic acid metabolic process	Biological Process	26	0.00605046	0.111812	1.71765	COG1398/COG1142/COG4229/COG0736/ENOG4111UER/COG0083/COG0304/COG1605/COG2170/COG2377/COG3836/ENOG410XQ2V/ENOG410XUK1/ENOG410ZBRG/COG5553/ENOG410ZHZN/ENOG41122MF/COG3485/COG0182/COG0511/COG0625/COG0752/COG1304/COG1490	ENOG410ZWMR/ENOG410Y4SU
GO:0046700	heterocycle catabolic process	Biological Process	27	0.00596514	0.111812	1.69976	ENOG410XSCS/ENOG410XPRD/ENOG4111TPV/ENOG410XNW9/ENOG410XTIE/ENOG4110367/ENOG4111FTV/COG0689/COG0711/COG1135/COG4214/COG4608/COG4778/COG4988/ENOG410XNZV/ENOG410XPC4/ENOG410XRCD/ENOG410YKH9/COG4150/COG1123/COG1201/COG4177/COG4181/COG4525/COG4581/COG4619/ENOG410XR1U
GO:0044270	cellular nitrogen compound catabolic process	Biological Process	27	0.00602776	0.111812	1.69836	ENOG410XSCS/ENOG410XPRD/ENOG4111TPV/ENOG410XNW9/ENOG410XTIE/ENOG4110367/ENOG4111FTV/COG0689/COG0711/COG1135/COG4214/COG4608/COG4778/COG4988/ENOG410XNZV/ENOG410XPC4/ENOG410XRCD/ENOG410YKH9/COG4150/COG1123/COG1201/COG4177/COG4181/COG4525/COG4581/COG4619/ENOG410XR1U
GO:0006733	oxidoreduction coenzyme metabolic process	Biological Process	5	0.00613975	0.112339	4.33167	COG2085/ENOG410XRG4/COG3172/ENOG410XQ2V	COG0157
GO:0019867	outer membrane	Cellular Component	24	0.0139869	0.113067	1.63009	ENOG4111PPH/ENOG410YBYI/COG3455/COG3584/ENOG4111XT6/COG3047/ENOG410YHNX/COG2063/COG3017	ENOG410XNNV/ENOG4110PAM/ENOG410XT5M/ENOG410Z11J/ENOG410ZNX6/ENOG4110QZN/ENOG41129H3/ENOG410ZVHZ/ENOG410XNUH/ENOG410XP70/ENOG410XQ4G/ENOG410XRKQ/ENOG410YCC6/ENOG410ZI7G/ENOG4110HET
GO:0043234	protein complex	Cellular Component	64	0.0140535	0.113067	1.31523	ENOG410XSCS/COG1526/COG5041/ENOG410ZR0Y/ENOG4111TPV/COG5047/COG5333/ENOG410XP4M/ENOG410XPQ6/ENOG410XPX3/ENOG410XR1F/ENOG410XUI5/ENOG410Y1WV/ENOG410Y2AP/ENOG4111J4Y/ENOG4111JAW/ENOG4111MMM/ENOG4111PPH/ENOG4111Q3P/ENOG4111S2F/ENOG4111S6I/ENOG411230E/ENOG41123UZ/ENOG41125FF/COG0689/COG0711/ENOG410YNSE/COG5123/ENOG410XNWX/ENOG410XP21/ENOG410XP41/ENOG410XPC4/ENOG410XPFS/ENOG410XR5K/ENOG410XRR7/ENOG410…	ENOG410ZWHF/ENOG410ZFPC
GO:0000099	sulfur amino acid transmembrane transporter activity	Molecular Function	1	0.0247804	0.113781	40.1032	COG1135
GO:0000309	nicotinamide-nucleotide adenylyltransferase activity	Molecular Function	1	0.0247804	0.113781	40.1032	COG3172
GO:0003941	L-serine ammonia-lyase activity	Molecular Function	1	0.0247804	0.113781	40.1032	COG1760
GO:0004331	fructose-2,6-bisphosphate 2-phosphatase activity	Molecular Function	1	0.0247804	0.113781	40.1032	COG0406
GO:0004344	glucose dehydrogenase activity	Molecular Function	1	0.0247804	0.113781	40.1032		ENOG410YE40
GO:0004514	nicotinate-nucleotide diphosphorylase (carboxylating) activity	Molecular Function	1	0.0247804	0.113781	40.1032		COG0157
GO:0005006	epidermal growth factor-activated receptor activity	Molecular Function	1	0.0247804	0.113781	40.1032	ENOG410YCRW
GO:0008327	methyl-CpG binding	Molecular Function	1	0.0247804	0.113781	40.1032	ENOG410ZPAZ
GO:0008420	CTD phosphatase activity	Molecular Function	1	0.0247804	0.113781	40.1032	COG5211
GO:0008876	quinoprotein glucose dehydrogenase activity	Molecular Function	1	0.0247804	0.113781	40.1032		ENOG410YE40
GO:0008988	rRNA (adenine-N6-)-methyltransferase activity	Molecular Function	1	0.0247804	0.113781	40.1032		COG0030
GO:0016936	galactoside binding	Molecular Function	1	0.0247804	0.113781	40.1032	ENOG4111EA0
GO:0031545	peptidyl-proline 4-dioxygenase activity	Molecular Function	1	0.0247804	0.113781	40.1032	ENOG410ZHZN
GO:0034639	L-amino acid efflux transmembrane transporter activity	Molecular Function	1	0.0247804	0.113781	40.1032	COG3633
GO:0043715	2,3-diketo-5-methylthiopentyl-1-phosphate enolase activity	Molecular Function	1	0.0247804	0.113781	40.1032	COG4229
GO:0043716	2-hydroxy-3-keto-5-methylthiopentenyl-1-phosphate phosphatase activity	Molecular Function	1	0.0247804	0.113781	40.1032	COG4229
GO:0046523	S-methyl-5-thioribose-1-phosphate isomerase activity	Molecular Function	1	0.0247804	0.113781	40.1032	COG0182
GO:0047184	1-acylglycerophosphocholine O-acyltransferase activity	Molecular Function	1	0.0247804	0.113781	40.1032	ENOG410XSIQ
GO:0050833	pyruvate transmembrane transporter activity	Molecular Function	1	0.0247804	0.113781	40.1032	ENOG4111UER
GO:0052927	CTP:tRNA cytidylyltransferase activity	Molecular Function	1	0.0247804	0.113781	40.1032	COG0617
GO:0052928	CTP:3'-cytidine-tRNA cytidylyltransferase activity	Molecular Function	1	0.0247804	0.113781	40.1032	COG0617
GO:0052929	ATP:3'-cytidine-cytidine-tRNA adenylyltransferase activity	Molecular Function	1	0.0247804	0.113781	40.1032	COG0617
GO:0060241	lysozyme inhibitor activity	Molecular Function	1	0.0247804	0.113781	40.1032	ENOG4111K9M
GO:0030570	pectate lyase activity	Molecular Function	2	0.020811	0.113781	8.91182		ENOG410ZIM0/ENOG410XT60
GO:0001191	RNA polymerase II transcription factor binding transcription factor activity involved in negative regulation of transcription	Molecular Function	2	0.0230698	0.113781	8.44278	ENOG410XPZW/ENOG4111Q3P
GO:0047355	CDP-glycerol glycerophosphotransferase activity	Molecular Function	2	0.0230698	0.113781	8.44278		ENOG4111HGR/ENOG4111XT9
GO:0008137	NADH dehydrogenase (ubiquinone) activity	Molecular Function	5	0.0199184	0.113781	3.23413	ENOG4111S2F/ENOG410Y341/ENOG4111KIB/ENOG411230N/COG0839
GO:0022857	transmembrane transporter activity	Molecular Function	38	0.0236301	0.113781	1.40583	ENOG410XSCS/ENOG410YEIN/COG3633/ENOG410ZVI6/ENOG4111TPV/ENOG410XR1F/ENOG410ZZSY/ENOG4111FTV/ENOG4111UER/ENOG410XP5V/COG0711/COG0814/COG1114/COG1135/COG1970/COG1972/COG4214/COG4988/ENOG410XPST/ENOG410XRCD/ENOG4111E7R/ENOG4111T97/COG4150/COG4147/ENOG410YHNX/COG2056/COG4181/COG4525/COG4619/ENOG410XR1U/ENOG4110ID9	ENOG410XUK2/ENOG410Z5SZ/ENOG410XP95/ENOG410XUXP/ENOG410ZC21/ENOG410Z2NZ/ENOG410XPTR
GO:0016787	hydrolase activity	Molecular Function	163	0.0226533	0.113781	1.15583	ENOG410XSCS/ENOG41126AP/ENOG410XTK1/ENOG410Y1MH/ENOG4111PVT/COG2094/COG2909/COG2939/ENOG410XPRD/ENOG410ZI24/ENOG41124S7/ENOG410Y3Y9/ENOG410YVX1/COG4229/ENOG410XP44/ENOG4111MF7/ENOG410ZYXR/COG1317/COG1990/COG2852/ENOG410XRHD/ENOG410XRN1/ENOG410XXTX/ENOG4111HW4/ENOG4111TPV/COG3298/COG3802/COG4339/COG4757/COG5077/COG5207/COG5211/ENOG410XNW9/ENOG410XT6X/ENOG410XTIE/ENOG410YEJ3/ENOG410Z0R9/ENOG410ZJSC…	ENOG410Y01I/ENOG41123SK/ENOG410XXV3/ENOG410YYPE/COG0705/COG3233/COG4096/ENOG410XYSZ/ENOG410YSTJ/ENOG410ZVH9/ENOG410YJM7/ENOG4111XB9/ENOG410Y256/ENOG410YCJF/ENOG410YZZG/ENOG410XPGJ/ENOG410Y99D/ENOG411243Y/ENOG410Z868/ENOG410XPYJ/ENOG410XR3B/ENOG410XS5X/ENOG410XUI8/ENOG410Y1KT/ENOG410YX06/ENOG410ZWIM/ENOG4111NKQ/ENOG410YEMG/ENOG410ZFPC/ENOG4110H6N/COG0732/COG4928/COG5434/ENOG410XPHB/ENOG410XQDB/ENO…
GO:2001056	positive regulation of cysteine-type endopeptidase activity	Biological Process	4	0.00629046	0.113968	5.44553	ENOG410Z2RX/ENOG4111PPH/COG5374/ENOG410ZHZN
GO:0005764	lysosome	Cellular Component	5	0.0148548	0.114318	3.48385	ENOG410XNZV/ENOG410XQ96/ENOG410XRNN/ENOG410XSI5/ENOG4111Q8S
GO:0012505	endomembrane system	Cellular Component	18	0.0147465	0.114318	1.77205	COG5047/ENOG410XR1F/ENOG410XTFH/ENOG4111MWH/COG5374/ENOG410XP7T/ENOG410XPFS/ENOG410XQ96/ENOG410XRNN/ENOG410XRR7/ENOG410XSF3/ENOG4111GCB/ENOG4111IA7/ENOG4111K1Z/ENOG4111K8F/ENOG4111Q2I/ENOG41120RS	ENOG4112BMK
GO:0004843	ubiquitin-specific protease activity	Molecular Function	2	0.0254244	0.115116	8.02064	COG5077/COG5207
GO:0008703	5-amino-6-(5-phosphoribosylamino)uracil reductase activity	Molecular Function	2	0.0254244	0.115116	8.02064	ENOG4111JEH	ENOG411177X
GO:0000287	magnesium ion binding	Molecular Function	10	0.025832	0.115359	2.05657	ENOG410XPRD/ENOG410XNPH/COG4229/COG0736/ENOG410ZWMM/COG0617/COG0817/ENOG410XUK1/COG0391	ENOG4111NKQ
GO:0032555	purine ribonucleotide binding	Molecular Function	66	0.0257041	0.115359	1.27619	ENOG410XSCS/ENOG410ZIII/COG1763/COG1767/COG2909/COG3697/COG4191/ENOG410XNPH/COG2771/ENOG4111TPV/ENOG410XNW9/ENOG410XTIE/ENOG410YEJ3/ENOG410ZJSC/ENOG4110367/ENOG4111FTV/ENOG4111J4Y/COG0083/COG0194/COG0237/COG0617/COG1135/COG2170/COG2377/COG4608/COG4778/COG4988/ENOG410XQWZ/ENOG4111PF8/ENOG4111YGS/ENOG410XNZV/ENOG410XPC4/ENOG410XQCJ/ENOG410XQEZ/ENOG410XRCD/ENOG410XRNN/ENOG410XSJ3/ENOG410YB9M/ENOG410…	ENOG410XTYN/COG4096/ENOG410XRS0/ENOG4111HA5/ENOG410ZW9Z/COG4825/ENOG410XNXF/COG5026/ENOG410XQDB
GO:0051179	localization	Biological Process	140	0.00656792	0.11784	1.22161	ENOG410XRPZ/ENOG410XSCS/ENOG410YEIN/ENOG4111MGH/ENOG410ZVYD/ENOG4111XBS/COG3633/ENOG410ZR0Y/ENOG410ZVI6/ENOG410ZYXR/COG0683/COG1317/COG2085/ENOG410Y3SX/ENOG4111TPV/COG3802/COG5047/ENOG410XPQ6/ENOG410XR1F/ENOG410Y1WV/ENOG410YNM1/ENOG410ZQT3/ENOG410ZZSY/ENOG4110R0V/ENOG41114BV/ENOG4111FTV/ENOG4111MWH/ENOG4111PPH/ENOG4111UER/ENOG4111WRA/ENOG411230E/ENOG41123UZ/ENOG41125FF/ENOG410XP5V/ENOG410XRIB/ENO…	ENOG41124M2/ENOG410XUK2/ENOG410Z5SZ/ENOG410XNNV/ENOG410XP95/ENOG410ZWA1/ENOG4110PAM/ENOG4111M32/ENOG4110PHZ/COG0201/ENOG410XT5M/ENOG410XXFZ/ENOG410YCJF/ENOG410ZRGM/ENOG410Z11J/ENOG410XUXP/ENOG410ZNX6/ENOG410ZZIR/ENOG4110QZN/ENOG410ZC21/ENOG410ZKGW/ENOG410ZVHZ/ENOG410XNUG/ENOG410Z2NZ/ENOG410ZVZD/ENOG410XNUH/ENOG410XP70/ENOG410XPTR/ENOG410XQ4G/ENOG410XRD8/ENOG410YCC6/ENOG4110HET/ENOG4111NND
GO:0030833	regulation of actin filament polymerization	Biological Process	4	0.00669624	0.118987	5.34999	ENOG410XNWX/ENOG410YKF6/ENOG41126PD/COG5277
GO:0016878	acid-thiol ligase activity	Molecular Function	2	0.0278721	0.121151	7.6387	COG3053	ENOG410ZVFI
GO:0046992	oxidoreductase activity, acting on X-H and Y-H to form an X-Y bond	Molecular Function	2	0.0278721	0.121151	7.6387		ENOG410ZWHF/ENOG4111YXI
GO:0050485	oxidoreductase activity, acting on X-H and Y-H to form an X-Y bond, with a disulfide as acceptor	Molecular Function	2	0.0278721	0.121151	7.6387		ENOG410ZWHF/ENOG4111YXI
GO:0017076	purine nucleotide binding	Molecular Function	66	0.0274398	0.121151	1.27159	ENOG410XSCS/ENOG410ZIII/COG1763/COG1767/COG2909/COG3697/COG4191/ENOG410XNPH/COG2771/ENOG4111TPV/ENOG410XNW9/ENOG410XTIE/ENOG410YEJ3/ENOG410ZJSC/ENOG4110367/ENOG4111FTV/ENOG4111J4Y/COG0083/COG0194/COG0237/COG0617/COG1135/COG2170/COG2377/COG4608/COG4778/COG4988/ENOG410XQWZ/ENOG4111PF8/ENOG4111YGS/ENOG410XNZV/ENOG410XPC4/ENOG410XQCJ/ENOG410XQEZ/ENOG410XRCD/ENOG410XRNN/ENOG410XSJ3/ENOG410YB9M/ENOG410…	ENOG410XTYN/COG4096/ENOG410XRS0/ENOG4111HA5/ENOG410ZW9Z/COG4825/ENOG410XNXF/COG5026/ENOG410XQDB
GO:0048002	antigen processing and presentation of peptide antigen	Biological Process	3	0.0070124	0.122254	7.62374	ENOG410XRR7/ENOG410YTDG/ENOG4111K8F
GO:0043588	skin development	Biological Process	7	0.00700074	0.122254	3.17656	ENOG4111J4Y/ENOG410ZH9F/ENOG41112T8/ENOG410XPC4/ENOG410XQEZ/ENOG4111URZ/ENOG41121QW
GO:0043225	anion transmembrane-transporting ATPase activity	Molecular Function	2	0.0304103	0.131308	7.29149	COG4150/COG4619
GO:0015294	solute:cation symporter activity	Molecular Function	5	0.0306415	0.131436	2.88512	COG3633/COG1972/COG2056	ENOG410XUK2/ENOG410Z2NZ
GO:0044765	single-organism transport	Biological Process	92	0.00762739	0.131733	1.28718	ENOG410XRPZ/ENOG410XSCS/ENOG410YEIN/ENOG410ZVYD/ENOG4111XBS/COG3633/ENOG410ZR0Y/ENOG410ZVI6/COG0683/COG2085/ENOG410Y3SX/ENOG4111TPV/COG3802/COG5047/ENOG410XR1F/ENOG410Y1WV/ENOG410ZQT3/ENOG410ZZSY/ENOG41114BV/ENOG4111FTV/ENOG4111PPH/ENOG4111UER/ENOG4111WRA/ENOG411230E/ENOG41123UZ/ENOG410XP5V/ENOG410XRIB/ENOG410Y0M7/COG0711/COG0814/COG1114/COG1135/COG1970/COG1972/COG4214/COG4608/COG4988/ENOG410XNSI…	ENOG410XUK2/ENOG410Z5SZ/ENOG410XP95/ENOG410ZWA1/ENOG4111M32/COG0201/ENOG410XXFZ/ENOG410ZRGM/ENOG410XUXP/ENOG410ZC21/ENOG410XNUG/ENOG410Z2NZ/ENOG410ZVZD/ENOG410XPTR/ENOG410XRD8/ENOG4111NND
GO:0003873	6-phosphofructo-2-kinase activity	Molecular Function	1	0.0369397	0.135307	26.7355	COG0406
GO:0004167	dopachrome isomerase activity	Molecular Function	1	0.0369397	0.135307	26.7355	ENOG41122MF
GO:0004324	ferredoxin-NADP+ reductase activity	Molecular Function	1	0.0369397	0.135307	26.7355	COG1018
GO:0004385	guanylate kinase activity	Molecular Function	1	0.0369397	0.135307	26.7355	COG0194
GO:0004452	isopentenyl-diphosphate delta-isomerase activity	Molecular Function	1	0.0369397	0.135307	26.7355	COG1304
GO:0004597	peptide-aspartate beta-dioxygenase activity	Molecular Function	1	0.0369397	0.135307	26.7355	COG3555
GO:0004768	stearoyl-CoA 9-desaturase activity	Molecular Function	1	0.0369397	0.135307	26.7355	COG1398
GO:0004810	tRNA adenylyltransferase activity	Molecular Function	1	0.0369397	0.135307	26.7355	COG0617
GO:0008271	secondary active sulfate transmembrane transporter activity	Molecular Function	1	0.0369397	0.135307	26.7355	COG4150
GO:0008825	cyclopropane-fatty-acyl-phospholipid synthase activity	Molecular Function	1	0.0369397	0.135307	26.7355	COG2230
GO:0008941	nitric oxide dioxygenase activity	Molecular Function	1	0.0369397	0.135307	26.7355	COG1018
GO:0015415	phosphate ion transmembrane-transporting ATPase activity	Molecular Function	1	0.0369397	0.135307	26.7355	COG4619
GO:0015658	branched-chain amino acid transmembrane transporter activity	Molecular Function	1	0.0369397	0.135307	26.7355	COG1114
GO:0016437	tRNA cytidylyltransferase activity	Molecular Function	1	0.0369397	0.135307	26.7355	COG0617
GO:0019114	catechol dioxygenase activity	Molecular Function	1	0.0369397	0.135307	26.7355	COG3485
GO:0031263	amine-transporting ATPase activity	Molecular Function	1	0.0369397	0.135307	26.7355	COG4525
GO:0052621	diguanylate cyclase activity	Molecular Function	1	0.0369397	0.135307	26.7355	ENOG4111R3K
GO:0015145	monosaccharide transmembrane transporter activity	Molecular Function	2	0.0330362	0.135307	6.97447	COG4214/ENOG410XR1U
GO:0019783	small conjugating protein-specific protease activity	Molecular Function	2	0.0330362	0.135307	6.97447	COG5077/COG5207
GO:0000049	tRNA binding	Molecular Function	3	0.0328551	0.135307	4.29677	COG0617/COG0689	COG0197
GO:0015370	solute:sodium symporter activity	Molecular Function	3	0.0328551	0.135307	4.29677	COG3633/COG1972/COG2056
GO:0009008	DNA-methyltransferase activity	Molecular Function	3	0.0359175	0.135307	4.14861	ENOG410ZVWW	COG0338/COG3392
GO:0050136	NADH dehydrogenase (quinone) activity	Molecular Function	5	0.032298	0.135307	2.8442	ENOG4111S2F/ENOG410Y341/ENOG4111KIB/ENOG411230N/COG0839
GO:0015144	carbohydrate transmembrane transporter activity	Molecular Function	5	0.0348858	0.135307	2.78494	COG4214/ENOG410XR1U	ENOG410XUK2/ENOG410Z2NZ/ENOG410XPTR
GO:1901476	carbohydrate transporter activity	Molecular Function	5	0.0348858	0.135307	2.78494	COG4214/ENOG410XR1U	ENOG410XUK2/ENOG410Z2NZ/ENOG410XPTR
GO:0016651	oxidoreductase activity, acting on NAD(P)H	Molecular Function	7	0.035031	0.135307	2.29161	COG2085/ENOG4111S2F/ENOG410Y341/ENOG410YCZW/ENOG4111KIB/ENOG411230N/COG0839
GO:0019825	oxygen binding	Molecular Function	3	0.0375018	0.136189	4.07829	ENOG410ZHZN/ENOG4111FVR/COG1018
GO:0003954	NADH dehydrogenase activity	Molecular Function	5	0.0375983	0.136189	2.72811	ENOG4111S2F/ENOG410Y341/ENOG4111KIB/ENOG411230N/COG0839
GO:0010950	positive regulation of endopeptidase activity	Biological Process	4	0.00801643	0.13717	5.08249	ENOG410Z2RX/ENOG4111PPH/COG5374/ENOG410ZHZN
GO:0017153	sodium:dicarboxylate symporter activity	Molecular Function	2	0.0385411	0.138142	6.41651	COG3633/COG2056
GO:0022892	substrate-specific transporter activity	Molecular Function	38	0.0387729	0.138142	1.35279	ENOG410XSCS/ENOG410YEIN/COG3633/ENOG410ZR0Y/ENOG4111TPV/ENOG410XR1F/ENOG410Y1WV/ENOG410ZZSY/ENOG4111UER/ENOG411230E/COG0711/COG0814/COG1114/COG1135/COG1970/COG1972/COG4214/COG4608/ENOG4111E7R/ENOG4111T97/ENOG4111VYH/COG4150/COG4147/COG1018/COG1123/COG2056/COG3017/COG4181/COG4525/COG4619/ENOG410XR1U	ENOG410XUK2/ENOG410Z5SZ/ENOG410XUXP/ENOG410ZZIR/ENOG410ZC21/ENOG410Z2NZ/ENOG410XPTR
GO:0097159	organic cyclic compound binding	Molecular Function	289	0.0386364	0.138142	1.08784	COG1398/ENOG410XSCS/ENOG410Y0CH/ENOG410ZIII/ENOG410ZUEM/ENOG41121QB/ENOG410Y1MH/ENOG4112BFG/ENOG4111S3S/ENOG4111W7U/COG1763/COG1767/COG2094/COG2909/COG3697/COG4091/COG4191/ENOG410XNYY/ENOG410XPRD/ENOG410ZG3Y/ENOG4111M9C/ENOG41124S7/ENOG410XNPH/ENOG410XNZJ/ENOG410XS6T/ENOG410XTB7/ENOG410Y3Y9/ENOG4111QD9/ENOG410XT7A/COG2085/COG2771/COG2852/ENOG410XQ2C/ENOG410XRKS/ENOG4111TPV/ENOG41129EM/COG3298/ENO…	ENOG410ZY8F/ENOG410XTYN/ENOG410YX0Q/ENOG4111FMM/ENOG4111IGD/ENOG4111MQ2/COG0185/COG0197/COG0199/COG4096/ENOG410YGGY/ENOG410ZKBW/ENOG410ZVQ7/ENOG41100U3/ENOG410Y1M2/ENOG410XRS0/ENOG41121V5/COG0030/COG0186/COG0198/COG0338/COG3943/ENOG410Y256/ENOG410YMBB/ENOG410YWEG/ENOG410YZZG/ENOG410ZC6P/ENOG4111HA5/ENOG4111Q5V/ENOG4111RCA/COG4197/ENOG410ZW9Z/ENOG410XUWM/ENOG410YWHP/ENOG410Z6QQ/ENOG410ZYKW/COG0089…
GO:0002396	MHC protein complex assembly	Biological Process	1	0.0131169	0.140116	76.2374	ENOG410XRR7
GO:0002397	MHC class I protein complex assembly	Biological Process	1	0.0131169	0.140116	76.2374	ENOG410XRR7
GO:0002428	antigen processing and presentation of peptide antigen via MHC class Ib	Biological Process	1	0.0131169	0.140116	76.2374	ENOG410YTDG
GO:0002477	antigen processing and presentation of exogenous peptide antigen via MHC class Ib	Biological Process	1	0.0131169	0.140116	76.2374	ENOG410YTDG
GO:0002481	antigen processing and presentation of exogenous protein antigen via MHC class Ib, TAP-dependent	Biological Process	1	0.0131169	0.140116	76.2374	ENOG410YTDG
GO:0002501	peptide antigen assembly with MHC protein complex	Biological Process	1	0.0131169	0.140116	76.2374	ENOG410XRR7
GO:0002502	peptide antigen assembly with MHC class I protein complex	Biological Process	1	0.0131169	0.140116	76.2374	ENOG410XRR7
GO:0006663	platelet activating factor biosynthetic process	Biological Process	1	0.0131169	0.140116	76.2374	ENOG410XSIQ
GO:0006846	acetate transport	Biological Process	1	0.0131169	0.140116	76.2374	COG4147
GO:0007614	short-term memory	Biological Process	1	0.0131169	0.140116	76.2374	ENOG4111ZWP
GO:0010710	regulation of collagen catabolic process	Biological Process	1	0.0131169	0.140116	76.2374	ENOG4112CFJ
GO:0010711	negative regulation of collagen catabolic process	Biological Process	1	0.0131169	0.140116	76.2374	ENOG4112CFJ
GO:0010807	regulation of synaptic vesicle priming	Biological Process	1	0.0131169	0.140116	76.2374	ENOG410XPQ6
GO:0015801	aromatic amino acid transport	Biological Process	1	0.0131169	0.140116	76.2374	COG0814
GO:0015821	methionine transport	Biological Process	1	0.0131169	0.140116	76.2374	COG1135
GO:0015826	threonine transport	Biological Process	1	0.0131169	0.140116	76.2374	COG3633
GO:0019303	D-ribose catabolic process	Biological Process	1	0.0131169	0.140116	76.2374	COG1869
GO:0032329	serine transport	Biological Process	1	0.0131169	0.140116	76.2374	COG3633
GO:0035433	acetate transmembrane transport	Biological Process	1	0.0131169	0.140116	76.2374	COG4147
GO:0035470	positive regulation of vascular wound healing	Biological Process	1	0.0131169	0.140116	76.2374	ENOG410ZN1X
GO:0035494	SNARE complex disassembly	Biological Process	1	0.0131169	0.140116	76.2374	ENOG410XPQ6
GO:0042940	D-amino acid transport	Biological Process	1	0.0131169	0.140116	76.2374	COG1135
GO:0046469	platelet activating factor metabolic process	Biological Process	1	0.0131169	0.140116	76.2374	ENOG410XSIQ
GO:0048473	D-methionine transport	Biological Process	1	0.0131169	0.140116	76.2374	COG1135
GO:0060218	hematopoietic stem cell differentiation	Biological Process	1	0.0131169	0.140116	76.2374	ENOG410YKH9
GO:0060310	regulation of elastin catabolic process	Biological Process	1	0.0131169	0.140116	76.2374	ENOG4112CFJ
GO:0060311	negative regulation of elastin catabolic process	Biological Process	1	0.0131169	0.140116	76.2374	ENOG4112CFJ
GO:0060313	negative regulation of blood vessel remodeling	Biological Process	1	0.0131169	0.140116	76.2374	ENOG4112CFJ
GO:0060689	cell differentiation involved in salivary gland development	Biological Process	1	0.0131169	0.140116	76.2374	ENOG410XSJI
GO:0060690	epithelial cell differentiation involved in salivary gland development	Biological Process	1	0.0131169	0.140116	76.2374	ENOG410XSJI
GO:0060691	epithelial cell maturation involved in salivary gland development	Biological Process	1	0.0131169	0.140116	76.2374	ENOG410XSJI
GO:0061043	regulation of vascular wound healing	Biological Process	1	0.0131169	0.140116	76.2374	ENOG410ZN1X
GO:0061078	positive regulation of prostaglandin secretion involved in immune response	Biological Process	1	0.0131169	0.140116	76.2374	ENOG41122MF
GO:0071336	regulation of hair follicle cell proliferation	Biological Process	1	0.0131169	0.140116	76.2374	ENOG4111J4Y
GO:0090186	regulation of pancreatic juice secretion	Biological Process	1	0.0131169	0.140116	76.2374	ENOG410XQWZ
GO:0090188	negative regulation of pancreatic juice secretion	Biological Process	1	0.0131169	0.140116	76.2374	ENOG410XQWZ
GO:0097339	glycolate transmembrane transport	Biological Process	1	0.0131169	0.140116	76.2374	COG4147
GO:1900866	glycolate transport	Biological Process	1	0.0131169	0.140116	76.2374	COG4147
GO:2000427	positive regulation of apoptotic cell clearance	Biological Process	1	0.0131169	0.140116	76.2374	ENOG41114BV
GO:2001245	regulation of phosphatidylcholine biosynthetic process	Biological Process	1	0.0131169	0.140116	76.2374	ENOG410XSIQ
GO:2001246	negative regulation of phosphatidylcholine biosynthetic process	Biological Process	1	0.0131169	0.140116	76.2374	ENOG410XSIQ
GO:0006014	D-ribose metabolic process	Biological Process	2	0.00873734	0.140116	13.8613	COG1869	ENOG410Z2NZ
GO:0032330	regulation of chondrocyte differentiation	Biological Process	2	0.0103943	0.140116	12.7062	ENOG410YCRW/ENOG4111J4Y
GO:0045010	actin nucleation	Biological Process	2	0.0103943	0.140116	12.7062	ENOG410XNWX/COG5277
GO:2001242	regulation of intrinsic apoptotic signaling pathway	Biological Process	2	0.0103943	0.140116	12.7062	ENOG4111PPH/COG5374
GO:0046500	S-adenosylmethionine metabolic process	Biological Process	2	0.0121782	0.140116	11.7288	COG4229/COG0182
GO:0051189	prosthetic group metabolic process	Biological Process	3	0.00994376	0.140116	6.72683	COG1763/COG1767/COG3697
GO:0010811	positive regulation of cell-substrate adhesion	Biological Process	3	0.0116382	0.140116	6.35311	ENOG41114BV/ENOG410XRR7/ENOG410YKF6
GO:0046496	nicotinamide nucleotide metabolic process	Biological Process	4	0.00898502	0.140116	4.91854	COG2085/ENOG410XRG4/ENOG410XQ2V	COG0157
GO:0008064	regulation of actin polymerization or depolymerization	Biological Process	4	0.00949666	0.140116	4.84047	ENOG410XNWX/ENOG410YKF6/ENOG41126PD/COG5277
GO:0030832	regulation of actin filament length	Biological Process	4	0.00949666	0.140116	4.84047	ENOG410XNWX/ENOG410YKF6/ENOG41126PD/COG5277
GO:0010952	positive regulation of peptidase activity	Biological Process	4	0.0100269	0.140116	4.76483	ENOG410Z2RX/ENOG4111PPH/COG5374/ENOG410ZHZN
GO:0019882	antigen processing and presentation	Biological Process	4	0.0129646	0.140116	4.41956	ENOG410XRR7/ENOG410XS23/ENOG410YTDG/ENOG4111K8F
GO:0060627	regulation of vesicle-mediated transport	Biological Process	5	0.00843077	0.140116	4.01249	ENOG410XPQ6/ENOG41114BV/ENOG410XRR7/ENOG410YCCP/ENOG41126PD
GO:0005996	monosaccharide metabolic process	Biological Process	7	0.0125056	0.140116	2.83862	COG1760/ENOG410XQ2V/ENOG410XT8S/COG0406/COG1869	ENOG410Z2NZ/COG5026
GO:0006304	DNA modification	Biological Process	10	0.00953403	0.140116	2.41257	ENOG410Y1MH/ENOG410XPC4/ENOG410ZVWW/ENOG410ZIXD	COG4096/COG0338/ENOG410YZZG/ENOG410ZFPC/COG0732/COG3392
GO:0032787	monocarboxylic acid metabolic process	Biological Process	12	0.0110696	0.140116	2.15766	COG1398/COG0736/ENOG4111UER/COG0304/COG2377/COG3836/ENOG410XUK1/ENOG410ZHZN/ENOG41122MF/COG3485/COG0511/COG1304
GO:0007155	cell adhesion	Biological Process	22	0.0113795	0.140116	1.71145	COG2335/ENOG410ZYXR/ENOG410XQPP/ENOG410Y1WV/ENOG41114BV/ENOG410YBF7/ENOG41112T8/ENOG410YNSE/ENOG41126VW/ENOG410XQFP/ENOG410YHHV/ENOG41116AK/ENOG4111GWT/ENOG4111NZU/ENOG4111RFI/ENOG4111WDD/ENOG41121QW/COG3443	ENOG410ZE04/ENOG410XR3B/ENOG410YFXI/ENOG410YY96
GO:0022610	biological adhesion	Biological Process	22	0.0122607	0.140116	1.69931	COG2335/ENOG410ZYXR/ENOG410XQPP/ENOG410Y1WV/ENOG41114BV/ENOG410YBF7/ENOG41112T8/ENOG410YNSE/ENOG41126VW/ENOG410XQFP/ENOG410YHHV/ENOG41116AK/ENOG4111GWT/ENOG4111NZU/ENOG4111RFI/ENOG4111WDD/ENOG41121QW/COG3443	ENOG410ZE04/ENOG410XR3B/ENOG410YFXI/ENOG410YY96
GO:0044723	single-organism carbohydrate metabolic process	Biological Process	23	0.0129371	0.140116	1.66837	ENOG4111K5N/ENOG4112BA1/ENOG410XPE3/ENOG410XTFH/ENOG410XWXT/ENOG410ZN1X/ENOG411240A/COG1760/ENOG410XQ2V/ENOG410XT8S/ENOG410XSF3/ENOG4111Q2I/COG0406/COG1869	ENOG41124M2/COG1442/ENOG410XP95/ENOG410Y3VQ/ENOG4111G83/ENOG410XZ9D/ENOG410Z2NZ/COG5026/ENOG410Y4SU
GO:0048522	positive regulation of cellular process	Biological Process	36	0.0119739	0.140116	1.49485	COG2909/ENOG410XNPH/ENOG410XXC8/COG5207/ENOG410XPM7/ENOG410Y2AP/ENOG410ZN1X/ENOG41114BV/ENOG4111DV3/ENOG4111J4Y/ENOG4111PPH/ENOG4111T4Y/ENOG4111IUP/ENOG411240A/COG0789/ENOG410XT8S/COG5123/COG5374/ENOG410XNWX/ENOG410XPC4/ENOG410XQCJ/ENOG410XRNN/ENOG410XRR7/ENOG410XSJI/ENOG410XUEW/ENOG410XZYE/ENOG410YKF6/ENOG410YKH9/ENOG410ZPAZ/ENOG41116AK/ENOG4111ZWP/ENOG41122MF/ENOG41126PD/ENOG410XRKC/ENOG410YXX3…
GO:0044710	single-organism metabolic process	Biological Process	144	0.0123263	0.140116	1.19445	COG1398/ENOG410XSCS/ENOG4111K5N/ENOG4112BA1/COG3555/ENOG4111PVT/COG1142/COG1526/COG4091/ENOG410XPRD/ENOG4111JEH/ENOG4111QD9/ENOG4111R1X/COG4229/ENOG410XP44/ENOG4111MF7/ENOG4110BVX/COG0736/COG2085/COG2852/ENOG4111TPV/COG4281/ENOG410XNW9/ENOG410XP22/ENOG410XRG4/ENOG410XTIE/ENOG410ZQT3/ENOG4110367/ENOG4110R0V/ENOG41111I7/ENOG4111FTV/ENOG4111GIX/ENOG4111MMM/ENOG4111S2F/ENOG4111UER/ENOG41129PJ/ENOG410…	ENOG410YE40/ENOG4111FMM/ENOG4111JHN/ENOG4112BMK/COG1442/ENOG410YBS4/ENOG410YCJF/ENOG410ZWHF/ENOG411177X/ENOG4111I30/ENOG4111YXI/ENOG4112DBK/ENOG410XRTQ/ENOG410Y5A2/ENOG410ZWMR/ENOG410YPG6/ENOG410ZVXI/ENOG410ZVFI/COG0157/COG0438/ENOG410Y4SU/ENOG410Y51Z/ENOG410ZTG4/ENOG41127NF
GO:1901576	organic substance biosynthetic process	Biological Process	166	0.00929839	0.140116	1.18552	COG1398/ENOG410ZUEM/ENOG4111K5N/ENOG410Y1MH/ENOG410XPZW/ENOG4111W7U/COG1142/COG1763/COG1767/COG2909/COG3697/ENOG410XNYY/ENOG410ZG3Y/ENOG4111JEH/ENOG410XNZJ/ENOG410XS6T/ENOG410Y3Y9/ENOG4111QD9/COG4229/ENOG410XT7A/COG0736/COG1990/COG2771/ENOG410XQ2C/ENOG410XRKS/ENOG4111TPV/COG5333/ENOG410XP4M/ENOG410XPE3/ENOG410XPM7/ENOG410XPX3/ENOG410XRG4/ENOG410XTAZ/ENOG410XTFH/ENOG410XWXT/ENOG410Y2AP/ENOG410YAJZ…	ENOG41124M2/ENOG4111IGD/ENOG4112BMK/ENOG410XWTE/COG0185/COG0197/COG0199/COG1442/COG1841/ENOG410XP95/ENOG411226R/ENOG410Y3VQ/ENOG41100U3/COG0186/COG0198/COG0291/ENOG410ZC6P/ENOG411177X/ENOG4111Q5V/ENOG410XUWM/ENOG410ZWMR/COG0089/COG4825/ENOG410ZX7I/ENOG411241K/ENOG410XZ9D/ENOG410ZPSF/ENOG4111JJM/COG0157/COG0438/ENOG410Y51Z/ENOG410Y9TS/ENOG410ZI0I/ENOG410ZXF9/ENOG4111KR4
GO:0044249	cellular biosynthetic process	Biological Process	161	0.0127019	0.140116	1.17897	COG1398/ENOG410ZUEM/ENOG4111K5N/ENOG410Y1MH/ENOG410XPZW/ENOG4111W7U/COG1142/COG1763/COG1767/COG2909/COG3697/ENOG410XNYY/ENOG410ZG3Y/ENOG4111JEH/ENOG410XNZJ/ENOG410XS6T/ENOG410Y3Y9/ENOG4111QD9/COG4229/ENOG410XT7A/COG0736/COG1990/COG2771/ENOG410XQ2C/ENOG410XRKS/ENOG4111TPV/COG5333/ENOG410XP4M/ENOG410XPE3/ENOG410XPM7/ENOG410XPX3/ENOG410XRG4/ENOG410XTAZ/ENOG410XTFH/ENOG410Y2AP/ENOG410YAJZ/ENOG410YBA4…	ENOG4111IGD/ENOG4112BMK/ENOG410XWTE/COG0185/COG0197/COG0199/COG1442/COG1841/ENOG411226R/ENOG41100U3/COG0186/COG0198/COG0291/ENOG410ZC6P/ENOG411177X/ENOG4111Q5V/ENOG410XUWM/ENOG410ZWMR/COG0089/COG4825/ENOG410ZX7I/ENOG411241K/ENOG410XZ9D/ENOG410ZPSF/ENOG4111JJM/COG0157/COG0438/ENOG410Y51Z/ENOG410Y9TS/ENOG410ZI0I/ENOG410ZXF9/ENOG4111KR4
GO:0006807	nitrogen compound metabolic process	Biological Process	220	0.00893679	0.140116	1.15218	COG1398/ENOG410XSCS/ENOG410ZUEM/ENOG410Y1MH/ENOG410XPZW/ENOG4111W7U/COG1142/COG1763/COG2094/COG2909/ENOG410XNYY/ENOG410XPRD/ENOG410ZG3Y/ENOG4111JEH/ENOG410XNZJ/ENOG410XS6T/ENOG410Y3Y9/ENOG4111QD9/COG4229/ENOG410XT7A/COG2085/COG2771/COG2852/ENOG410XQ2C/ENOG410XRKS/ENOG410XXTX/ENOG4111HW4/ENOG4111TPV/COG3298/COG5211/COG5333/ENOG410XNW9/ENOG410XP4M/ENOG410XPM7/ENOG410XPX3/ENOG410XRG4/ENOG410XT6X/ENO…	ENOG410Y01I/ENOG410YYPE/ENOG4111IGD/ENOG4111MQ2/ENOG410XWTE/COG4096/ENOG410YGGY/ENOG410ZVQ7/ENOG41100U3/COG0030/COG0338/ENOG410Y256/ENOG410YZZG/ENOG410ZC6P/ENOG411177X/ENOG4111Q5V/ENOG410XUWM/ENOG410XWD6/ENOG410ZWMR/COG4825/ENOG410XPYJ/ENOG410YID7/ENOG410YPG6/ENOG410ZX7I/ENOG41112QY/ENOG4111GDS/ENOG410Y603/ENOG410ZPSF/ENOG4111JJM/ENOG4111NKQ/ENOG410ZK4N/ENOG410YEMG/ENOG410ZFPC/COG0157/COG0732/COG…
GO:0007569	cell aging	Biological Process	3	0.0134884	0.141978	6.01874	ENOG4111PPH/ENOG410XRR7/ENOG41122MF
GO:0072525	pyridine-containing compound biosynthetic process	Biological Process	3	0.0134884	0.141978	6.01874	ENOG410XRG4/COG3172	COG0157
GO:0051186	cofactor metabolic process	Biological Process	15	0.0135217	0.141978	1.91551	COG1763/COG1767/COG3697/COG4229/COG2085/ENOG410XRG4/COG0237/COG3172/ENOG410XQ2V/COG0182/COG0391/COG0669/COG1021	COG4825/COG0157
GO:0001958	endochondral ossification	Biological Process	2	0.0140854	0.14615	10.8911	ENOG4111J4Y/ENOG410XPC4
GO:0036075	replacement ossification	Biological Process	2	0.0140854	0.14615	10.8911	ENOG4111J4Y/ENOG410XPC4
GO:0033865	nucleoside bisphosphate metabolic process	Biological Process	3	0.0144726	0.14615	5.86441	COG0237/COG0669	ENOG410YPG6
GO:0033875	ribonucleoside bisphosphate metabolic process	Biological Process	3	0.0144726	0.14615	5.86441	COG0237/COG0669	ENOG410YPG6
GO:0034032	purine nucleoside bisphosphate metabolic process	Biological Process	3	0.0144726	0.14615	5.86441	COG0237/COG0669	ENOG410YPG6
GO:0051495	positive regulation of cytoskeleton organization	Biological Process	4	0.0142777	0.14615	4.29506	ENOG410XNWX/ENOG410YKF6/ENOG41126PD/COG5277
GO:0006814	sodium ion transport	Biological Process	6	0.0141778	0.14615	3.06996	COG3633/COG1972/COG4147/COG0511/COG2056	ENOG410XXFZ
GO:0016877	ligase activity, forming carbon-sulfur bonds	Molecular Function	2	0.0414152	0.146754	6.16972	COG3053	ENOG410ZVFI
GO:0005586	collagen type III	Cellular Component	1	0.024592	0.150096	40.4126	ENOG41112T8
GO:0005833	hemoglobin complex	Cellular Component	1	0.024592	0.150096	40.4126	COG1018
GO:0009376	HslUV protease complex	Cellular Component	1	0.024592	0.150096	40.4126	COG5405
GO:0009427	bacterial-type flagellum basal body, distal rod, L ring	Cellular Component	1	0.024592	0.150096	40.4126	COG2063
GO:0016281	eukaryotic translation initiation factor 4F complex	Cellular Component	1	0.024592	0.150096	40.4126	ENOG410ZIZB
GO:0033011	perinuclear theca	Cellular Component	1	0.024592	0.150096	40.4126	ENOG41117EV
GO:0033150	cytoskeletal calyx	Cellular Component	1	0.024592	0.150096	40.4126	ENOG41117EV
GO:0042824	MHC class I peptide loading complex	Cellular Component	1	0.024592	0.150096	40.4126	ENOG410XRR7
GO:0043564	Ku70:Ku80 complex	Cellular Component	1	0.024592	0.150096	40.4126	ENOG410YKH9
GO:0045203	integral to cell outer membrane	Cellular Component	1	0.024592	0.150096	40.4126	ENOG410YHNX
GO:0097208	alveolar lamellar body	Cellular Component	1	0.024592	0.150096	40.4126	ENOG410XQ96
GO:0005622	intracellular	Cellular Component	232	0.0234834	0.150096	1.10192	COG1398/ENOG41121QB/COG1526/COG2909/COG2939/COG5041/ENOG410XPRD/ENOG410ZQ7Z/ENOG410XNPH/ENOG410XS6T/ENOG410XXC8/ENOG4111QD9/COG4229/COG0736/COG1317/COG1990/COG2085/COG2771/COG3052/ENOG410XP9C/ENOG410XRKS/ENOG4111TPV/COG4281/COG5047/COG5077/COG5211/COG5333/ENOG410XP4M/ENOG410XPQ6/ENOG410XPX3/ENOG410XR1F/ENOG410XR8A/ENOG410XSIZ/ENOG410XT6X/ENOG410XTFH/ENOG410XUI5/ENOG410Y2AP/ENOG410YAJZ/ENOG410YBA4…	ENOG4111VI2/ENOG4112BMK/COG0185/COG0197/COG0199/COG1841/ENOG411226R/COG0030/COG0186/COG0198/COG0291/ENOG410Y256/ENOG410ZWHF/ENOG4111Q5V/ENOG410XUWM/ENOG410XWD6/COG4871/ENOG410ZWMR/COG0089/ENOG411241K/ENOG410ZPSF/ENOG410ZFPC/COG2020/COG5026/ENOG410ZI0I/ENOG410ZYG2/ENOG41120GH/ENOG41124EG/ENOG411271B
GO:0003333	amino acid transmembrane transport	Biological Process	4	0.0149646	0.150297	4.23541	COG3633/COG0814/COG1114/COG1135
GO:0001726	ruffle	Cellular Component	3	0.0265926	0.151835	4.66299	ENOG410XQFP/ENOG41116AK/ENOG4111GWT
GO:0071013	catalytic step 2 spliceosome	Cellular Component	3	0.0265926	0.151835	4.66299	ENOG410Z6M0/ENOG4110W63/ENOG4111F3M
GO:0009289	pilus	Cellular Component	5	0.0258897	0.151835	3.01587	ENOG410XQPP/ENOG410Y1WV/ENOG410YBF7/ENOG4111NZU/ENOG4111WDD
GO:0015629	actin cytoskeleton	Cellular Component	7	0.0255821	0.151835	2.44925	ENOG410XNWX/ENOG410XQFP/ENOG410XR5K/ENOG410Z6M0/ENOG41122P5/ENOG41126PD/COG5277
GO:0005771	multivesicular body	Cellular Component	2	0.0274639	0.152485	7.69764	ENOG410XQ96/ENOG4111FVP
GO:0031227	intrinsic to endoplasmic reticulum membrane	Cellular Component	4	0.0275679	0.152485	3.51414	ENOG410XTFH/ENOG410XRR7/ENOG4111IA7/ENOG4111K8F
GO:1901360	organic cyclic compound metabolic process	Biological Process	204	0.0155841	0.155672	1.14516	COG1398/ENOG410XSCS/ENOG410ZUEM/ENOG410Y1MH/ENOG410XPZW/ENOG4111W7U/COG1763/COG2094/COG2909/ENOG410XNYY/ENOG410XPRD/ENOG410ZG3Y/ENOG4111JEH/ENOG410XNZJ/ENOG410XS6T/ENOG410Y3Y9/ENOG4111QD9/COG4229/ENOG410XT7A/COG2085/COG2771/COG2852/ENOG410XQ2C/ENOG410XRKS/ENOG410XXTX/ENOG4111HW4/ENOG4111TPV/COG3298/COG5211/COG5333/ENOG410XNW9/ENOG410XP4M/ENOG410XPM7/ENOG410XPX3/ENOG410XRG4/ENOG410XTAZ/ENOG410XTIE…	ENOG4111IGD/ENOG4111MQ2/ENOG410XWTE/COG4096/ENOG410YGGY/ENOG410ZVQ7/ENOG41100U3/COG0030/COG0338/ENOG410Y256/ENOG410YZZG/ENOG410ZC6P/ENOG411177X/ENOG4111Q5V/ENOG410XUWM/ENOG410XWD6/COG4825/ENOG410XPYJ/ENOG410YID7/ENOG410YPG6/ENOG410ZX7I/ENOG41112QY/ENOG4111GDS/ENOG410Y603/ENOG410ZPSF/ENOG4111JJM/ENOG4111NKQ/ENOG410ZK4N/ENOG410YEMG/ENOG410ZFPC/COG0157/COG0732/COG2452/COG3392/ENOG410Y51Z/ENOG410Y9TS…
GO:1901363	heterocyclic compound binding	Molecular Function	287	0.0452375	0.159432	1.08448	COG1398/ENOG410XSCS/ENOG410Y0CH/ENOG410ZIII/ENOG410ZUEM/ENOG41121QB/ENOG410Y1MH/ENOG4112BFG/ENOG4111S3S/ENOG4111W7U/COG1763/COG1767/COG2094/COG2909/COG3697/COG4091/COG4191/ENOG410XNYY/ENOG410XPRD/ENOG410ZG3Y/ENOG4111M9C/ENOG41124S7/ENOG410XNPH/ENOG410XNZJ/ENOG410XS6T/ENOG410XTB7/ENOG410Y3Y9/ENOG4111QD9/ENOG410XT7A/COG2085/COG2771/COG2852/ENOG410XQ2C/ENOG410XRKS/ENOG4111TPV/ENOG41129EM/COG3298/ENO…	ENOG410ZY8F/ENOG410XTYN/ENOG410YX0Q/ENOG4111FMM/ENOG4111IGD/ENOG4111MQ2/COG0185/COG0197/COG0199/COG4096/ENOG410YGGY/ENOG410ZKBW/ENOG410ZVQ7/ENOG41100U3/ENOG410Y1M2/ENOG410XRS0/ENOG41121V5/COG0030/COG0186/COG0198/COG0338/COG3943/ENOG410Y256/ENOG410YMBB/ENOG410YWEG/ENOG410YZZG/ENOG410ZC6P/ENOG4111HA5/ENOG4111Q5V/ENOG4111RCA/COG4197/ENOG410ZW9Z/ENOG410XUWM/ENOG410YWHP/ENOG410Z6QQ/ENOG410ZYKW/COG0089…
GO:0019634	organic phosphonate metabolic process	Biological Process	2	0.0161125	0.159925	10.165	COG3454/COG3626
GO:0009057	macromolecule catabolic process	Biological Process	22	0.0161829	0.159925	1.65406	ENOG41124S7/COG5077/COG5207/ENOG410XQAU/ENOG410XR8A/ENOG41122BD/COG0689/ENOG410XNUF/COG5078/ENOG410XP21/ENOG410XS23/ENOG410YAMA/COG5405/ENOG4111GG1/ENOG4111IZY	ENOG410YYPE/ENOG410ZVH9/ENOG410XRTQ/ENOG410ZIM0/ENOG410XPHB/ENOG410Y4SU/ENOG4110AED
GO:0006739	NADP metabolic process	Biological Process	3	0.0165601	0.161921	5.57834	COG2085/ENOG410XRG4/ENOG410XQ2V
GO:0006793	phosphorus metabolic process	Biological Process	86	0.0165319	0.161921	1.25843	ENOG410XSCS/ENOG410ZIII/COG1763/COG1767/COG3697/COG4191/COG5041/ENOG410XPRD/ENOG410ZI24/ENOG410XNPH/ENOG4111QD9/COG4229/COG2085/COG3892/ENOG4111TPV/COG5211/COG5333/ENOG410XNW9/ENOG410XPE3/ENOG410XRG4/ENOG410XTIE/ENOG410YCRW/ENOG410YIB0/ENOG4110367/ENOG4110R0V/ENOG4111FTV/ENOG4111GIX/ENOG4111J4Y/COG0062/COG0083/COG0194/COG0237/COG0617/COG0711/COG1135/COG2377/COG3172/COG4214/COG4608/COG4778/COG4988…	ENOG410ZY8F/ENOG4112BMK/ENOG410YCJF/ENOG410ZW9Z/COG4825/ENOG410YPG6/ENOG410XNXF/ENOG410Z2NZ/COG0157/COG5026/ENOG410Y51Z
GO:0008963	phospho-N-acetylmuramoyl-pentapeptide-transferase activity	Molecular Function	1	0.0489476	0.165357	20.0516		ENOG4111S2I
GO:0031543	peptidyl-proline dioxygenase activity	Molecular Function	1	0.0489476	0.165357	20.0516	ENOG410ZHZN
GO:0031683	G-protein beta/gamma-subunit complex binding	Molecular Function	1	0.0489476	0.165357	20.0516	ENOG410XPC4
GO:0033904	dextranase activity	Molecular Function	1	0.0489476	0.165357	20.0516		ENOG410XS5X
GO:0035197	siRNA binding	Molecular Function	1	0.0489476	0.165357	20.0516	ENOG410ZPAZ
GO:0052856	NADHX epimerase activity	Molecular Function	1	0.0489476	0.165357	20.0516	COG0062
GO:0016868	intramolecular transferase activity, phosphotransferases	Molecular Function	2	0.0473942	0.165357	5.72903	COG0406	ENOG4111QXB
GO:0004803	transposase activity	Molecular Function	10	0.0481437	0.165357	1.84382	COG1398/ENOG410XXHC/ENOG410YGX5/ENOG41128FE/ENOG410XPNN/ENOG410ZX3F/ENOG4112CNV	ENOG4111MQ2/ENOG410ZVQ7/ENOG410Y603
GO:0031647	regulation of protein stability	Biological Process	4	0.017149	0.166797	4.06599	COG5207/ENOG4111T4Y/ENOG410XRR7	ENOG410XQZU
GO:0048471	perinuclear region of cytoplasm	Cellular Component	6	0.0307767	0.167614	2.56588	COG5047/ENOG41117EV/ENOG4111DV3/ENOG410XRNN/ENOG410XRR7/ENOG410Y3CW
GO:0032535	regulation of cellular component size	Biological Process	5	0.0174794	0.168239	3.34374	ENOG410XNWX/ENOG410YKF6/ENOG41116AK/ENOG41126PD/COG5277
GO:0071705	nitrogen compound transport	Biological Process	12	0.0174299	0.168239	2.024	COG3633/COG0683/COG0814/COG1114/COG1135/COG1972/COG4608/COG4988/ENOG410XQH4/COG1123/COG1280/COG4525
GO:0032775	DNA methylation on adenine	Biological Process	3	0.0176637	0.16826	5.44553	ENOG410ZVWW	COG0338/COG3392
GO:0043094	cellular metabolic compound salvage	Biological Process	3	0.0176637	0.16826	5.44553	COG4229/COG0182/COG0563
GO:0005743	mitochondrial inner membrane	Cellular Component	8	0.0314398	0.168632	2.19187	ENOG4111MMM/ENOG4111S2F/ENOG410XPST/ENOG410Y341/ENOG4111KIB/ENOG4111T97/ENOG4111W6X/ENOG411230N
GO:0022625	cytosolic large ribosomal subunit	Cellular Component	2	0.0325571	0.169488	7.02828	COG2157/COG2163
GO:0044445	cytosolic part	Cellular Component	5	0.0321217	0.169488	2.84596	ENOG4111Q3P/ENOG4111S6I/COG2157/COG2163/COG1018
GO:0015296	anion:cation symporter activity	Molecular Function	2	0.0504945	0.169703	5.53147	COG3633/COG2056
GO:0032271	regulation of protein polymerization	Biological Process	4	0.017919	0.169817	4.01249	ENOG410XNWX/ENOG410YKF6/ENOG41126PD/COG5277
GO:0031230	intrinsic to cell outer membrane	Cellular Component	1	0.0366608	0.17576	26.9417	ENOG410YHNX
GO:0042599	lamellar body	Cellular Component	1	0.0366608	0.17576	26.9417	ENOG410XQ96
GO:0042827	platelet dense granule	Cellular Component	1	0.0366608	0.17576	26.9417	ENOG410XQ96
GO:0070985	TFIIK complex	Cellular Component	1	0.0366608	0.17576	26.9417	COG5333
GO:0005925	focal adhesion	Cellular Component	3	0.0351856	0.17576	4.18061	ENOG410XXC8/ENOG410XQFP/ENOG410YKF6
GO:0016607	nuclear speck	Cellular Component	3	0.0367408	0.17576	4.10976	ENOG4111JAW/ENOG4110W63/ENOG4111F3M
GO:0006310	DNA recombination	Biological Process	24	0.018847	0.176798	1.59104	COG1398/ENOG410XXHC/COG0817/ENOG410XRKW/ENOG410YGX5/ENOG410YKH9/ENOG41128FE/ENOG41102KJ/ENOG410XPNN/ENOG410ZQ17/ENOG410Y81N/ENOG410ZM76/ENOG410ZX3F/ENOG4112CNV	ENOG4111MQ2/ENOG410YGGY/ENOG410ZVQ7/ENOG410YID7/ENOG41112QY/ENOG4111GDS/ENOG410Y603/ENOG4111NKQ/ENOG410ZK4N/COG2452
GO:0034641	cellular nitrogen compound metabolic process	Biological Process	202	0.0188339	0.176798	1.14057	COG1398/ENOG410XSCS/ENOG410ZUEM/ENOG410Y1MH/ENOG410XPZW/ENOG4111W7U/COG2094/COG2909/ENOG410XNYY/ENOG410XPRD/ENOG410ZG3Y/ENOG4111JEH/ENOG410XNZJ/ENOG410XS6T/ENOG410Y3Y9/ENOG4111QD9/COG4229/ENOG410XT7A/COG2085/COG2771/COG2852/ENOG410XQ2C/ENOG410XRKS/ENOG410XXTX/ENOG4111HW4/ENOG4111TPV/COG3298/COG5211/COG5333/ENOG410XNW9/ENOG410XP4M/ENOG410XPM7/ENOG410XPX3/ENOG410XRG4/ENOG410XT6X/ENOG410XTAZ/ENOG410…	ENOG4111IGD/ENOG4111MQ2/ENOG410XWTE/COG4096/ENOG410YGGY/ENOG410ZVQ7/ENOG41100U3/COG0030/COG0338/ENOG410Y256/ENOG410YZZG/ENOG410ZC6P/ENOG411177X/ENOG4111Q5V/ENOG410XUWM/ENOG410XWD6/COG4825/ENOG410XPYJ/ENOG410YID7/ENOG410YPG6/ENOG410ZX7I/ENOG41112QY/ENOG4111GDS/ENOG410Y603/ENOG410ZPSF/ENOG4111JJM/ENOG4111NKQ/ENOG410ZK4N/ENOG410YEMG/ENOG410ZFPC/COG0157/COG0732/COG2452/COG3392/ENOG410Y51Z/ENOG410Y9TS…
GO:0016052	carbohydrate catabolic process	Biological Process	13	0.0190315	0.177283	1.93571	ENOG41124S7/ENOG410XQAU/ENOG410XNUF/ENOG410XQ2V/COG1869	ENOG410ZVH9/ENOG410XRTQ/ENOG410ZIM0/COG5026/ENOG410XPHB/ENOG410XQEH/ENOG410Y4SU/ENOG4110AED
GO:0044267	cellular protein metabolic process	Biological Process	75	0.0190905	0.177283	1.27374	ENOG410ZIII/COG3555/COG1763/COG1767/COG3697/COG4191/ENOG410XNPH/ENOG4111QD9/COG1990/COG5077/COG5207/COG5211/COG5333/ENOG410XPE3/ENOG410XR8A/ENOG410YCRW/ENOG410ZN1X/ENOG4111J4Y/ENOG4111Q3P/ENOG4111S6I/ENOG41123UZ/ENOG41112T8/COG1825/ENOG410XQWZ/ENOG4111PF8/COG2157/COG2163/COG5078/COG5123/ENOG410XP21/ENOG410XP7T/ENOG410XQEZ/ENOG410XRR7/ENOG410XRXI/ENOG410XS23/ENOG410XSF3/ENOG410XSJ3/ENOG410XYAV/ENO…	ENOG410ZY8F/ENOG4112BMK/COG0185/COG0197/COG0199/COG1841/ENOG411226R/COG0186/COG0198/COG0291/ENOG410ZW9Z/COG0089/ENOG411241K/ENOG410XNXF/ENOG410XZ9D/COG2020/ENOG410ZI0I
GO:0006139	nucleobase-containing compound metabolic process	Biological Process	193	0.0192038	0.177443	1.14469	COG1398/ENOG410XSCS/ENOG410ZUEM/ENOG410Y1MH/ENOG410XPZW/ENOG4111W7U/COG2094/COG2909/ENOG410XNYY/ENOG410XPRD/ENOG410ZG3Y/ENOG410XNZJ/ENOG410XS6T/ENOG410Y3Y9/ENOG4111QD9/COG4229/ENOG410XT7A/COG2085/COG2771/COG2852/ENOG410XQ2C/ENOG410XRKS/ENOG410XXTX/ENOG4111HW4/ENOG4111TPV/COG3298/COG5211/COG5333/ENOG410XNW9/ENOG410XP4M/ENOG410XPM7/ENOG410XPX3/ENOG410XRG4/ENOG410XTAZ/ENOG410XTIE/ENOG410XXHC/ENOG410…	ENOG4111IGD/ENOG4111MQ2/ENOG410XWTE/COG4096/ENOG410YGGY/ENOG410ZVQ7/ENOG41100U3/COG0030/COG0338/ENOG410Y256/ENOG410YZZG/ENOG410ZC6P/ENOG4111Q5V/ENOG410XUWM/ENOG410XWD6/ENOG410XPYJ/ENOG410YID7/ENOG410YPG6/ENOG410ZX7I/ENOG41112QY/ENOG4111GDS/ENOG410Y603/ENOG410ZPSF/ENOG4111JJM/ENOG4111NKQ/ENOG410ZK4N/ENOG410YEMG/ENOG410ZFPC/COG0157/COG0732/COG2452/COG3392/ENOG410Y51Z/ENOG410Y9TS/ENOG410ZXF9/ENOG411…
GO:0004040	amidase activity	Molecular Function	2	0.0536655	0.177993	5.34709	ENOG4111GG1	ENOG410YYPE
GO:0016863	intramolecular oxidoreductase activity, transposing C=C bonds	Molecular Function	2	0.0536655	0.177993	5.34709	ENOG41122MF/COG1304
GO:0003677	DNA binding	Molecular Function	160	0.0537802	0.177993	1.12472	COG1398/ENOG410Y0CH/ENOG410ZUEM/ENOG41121QB/ENOG410Y1MH/ENOG4112BFG/COG2094/COG2909/ENOG410XNYY/ENOG410ZG3Y/ENOG410XNZJ/ENOG410XS6T/ENOG410XTB7/ENOG4111QD9/ENOG410XT7A/COG2771/ENOG410XQ2C/ENOG410XRKS/ENOG41129EM/ENOG410XP4M/ENOG410XPM7/ENOG410XTAZ/ENOG410XVUU/ENOG410XXHC/ENOG410XXPP/ENOG410Y2AP/ENOG410YAJZ/ENOG410YBA4/ENOG410YEFC/ENOG410YUHB/ENOG410ZJSC/ENOG410ZK1T/ENOG4111DVK/ENOG4111J4Y/ENOG411…	ENOG410ZY8F/ENOG410YX0Q/ENOG4111IGD/ENOG4111MQ2/COG4096/ENOG410YGGY/ENOG410ZVQ7/ENOG41100U3/ENOG410Y1M2/COG3943/ENOG410YMBB/ENOG410YWEG/ENOG410YZZG/ENOG410ZC6P/ENOG4111Q5V/ENOG4111RCA/COG4197/ENOG410XUWM/ENOG410YWHP/ENOG410Z6QQ/ENOG410ZYKW/ENOG410Y1AM/ENOG410YID7/ENOG410YP9G/ENOG410ZQZ9/ENOG410ZSS4/ENOG410ZX7I/ENOG41102BI/ENOG41112QY/ENOG4111GDS/ENOG4111NUM/ENOG410XVW8/ENOG410Y603/ENOG410ZPSF/ENO…
GO:0000931	gamma-tubulin large complex	Cellular Component	1	0.0485806	0.179141	20.2063	ENOG410Y69K
GO:0001931	uropod	Cellular Component	1	0.0485806	0.179141	20.2063	ENOG410XQFP
GO:0008274	gamma-tubulin ring complex	Cellular Component	1	0.0485806	0.179141	20.2063	ENOG410Y69K
GO:0009326	formate dehydrogenase complex	Cellular Component	1	0.0485806	0.179141	20.2063	COG1526
GO:0031254	trailing edge	Cellular Component	1	0.0485806	0.179141	20.2063	ENOG410XQFP
GO:0031941	filamentous actin	Cellular Component	1	0.0485806	0.179141	20.2063	ENOG410XR5K
GO:0070419	nonhomologous end joining complex	Cellular Component	1	0.0485806	0.179141	20.2063	ENOG410YKH9
GO:0071556	integral to lumenal side of endoplasmic reticulum membrane	Cellular Component	1	0.0485806	0.179141	20.2063	ENOG4111K8F
GO:0072357	PTW/PP1 phosphatase complex	Cellular Component	1	0.0485806	0.179141	20.2063	ENOG410XP4M
GO:0005788	endoplasmic reticulum lumen	Cellular Component	2	0.0408234	0.179141	6.21732	ENOG410XR8A/ENOG410XRR7
GO:0042612	MHC class I protein complex	Cellular Component	2	0.0467238	0.179141	5.77323	ENOG410YTDG/ENOG4111K8F
GO:0070062	extracellular vesicular exosome	Cellular Component	2	0.0467238	0.179141	5.77323	ENOG41114BV/ENOG410ZH9F
GO:0005924	cell-substrate adherens junction	Cellular Component	3	0.041614	0.179141	3.9109	ENOG410XXC8/ENOG410XQFP/ENOG410YKF6
GO:0005681	spliceosomal complex	Cellular Component	4	0.0441867	0.179141	3.0215	ENOG410Z258/ENOG410Z6M0/ENOG4110W63/ENOG4111F3M
GO:0000323	lytic vacuole	Cellular Component	5	0.0392168	0.179141	2.69417	ENOG410XNZV/ENOG410XQ96/ENOG410XRNN/ENOG410XSI5/ENOG4111Q8S
GO:0044433	cytoplasmic vesicle part	Cellular Component	5	0.0482551	0.179141	2.54167	COG5047/ENOG41117EV/ENOG410XQ96/ENOG410XRNN/ENOG4111K8F
GO:0031300	intrinsic to organelle membrane	Cellular Component	6	0.0396677	0.179141	2.41269	ENOG410XTFH/ENOG4111PPH/ENOG410XRNN/ENOG410XRR7/ENOG4111IA7/ENOG4111K8F
GO:0009986	cell surface	Cellular Component	8	0.0402109	0.179141	2.08581	ENOG410ZQ7Z/ENOG410ZJ40/ENOG41114BV/ENOG410XQ96/ENOG410XRR7/ENOG410YTDG/ENOG41116AK/ENOG41122MF
GO:0031012	extracellular matrix	Cellular Component	11	0.044653	0.179141	1.8034	ENOG4110N7S/ENOG410YBXR/ENOG41101DM/ENOG410YCRW/ENOG41114BV/ENOG4111J4Y/ENOG41112T8/ENOG410YNSE/ENOG410XUEW/ENOG4111RFI	ENOG410ZM3U
GO:0043228	non-membrane-bounded organelle	Cellular Component	53	0.0415318	0.179141	1.27227	ENOG410XXC8/COG1317/ENOG410XP4M/ENOG410YNFM/ENOG41117EV/ENOG4111J4Y/ENOG4111Q3P/ENOG41125FF/ENOG410ZH9F/COG1825/ENOG410YNSE/ENOG4111ZU7/ENOG41121RZ/COG2157/COG2163/COG5165/COG5262/ENOG410XNWX/ENOG410XP41/ENOG410XQCJ/ENOG410XQFP/ENOG410XR5K/ENOG410XYAV/ENOG410Y69K/ENOG410YKF6/ENOG410YKH9/ENOG410Z6M0/ENOG410ZPAZ/ENOG410ZT8U/ENOG4111FVP/ENOG41120RS/ENOG41121QW/ENOG41122P5/ENOG41126PD/ENOG410ZVWW/COG…	COG0185/COG0197/COG0199/COG1841/ENOG411226R/COG0186/COG0198/COG0291/COG0089/ENOG411241K/ENOG410ZI0I/ENOG41124EG
GO:0043232	intracellular non-membrane-bounded organelle	Cellular Component	53	0.0415318	0.179141	1.27227	ENOG410XXC8/COG1317/ENOG410XP4M/ENOG410YNFM/ENOG41117EV/ENOG4111J4Y/ENOG4111Q3P/ENOG41125FF/ENOG410ZH9F/COG1825/ENOG410YNSE/ENOG4111ZU7/ENOG41121RZ/COG2157/COG2163/COG5165/COG5262/ENOG410XNWX/ENOG410XP41/ENOG410XQCJ/ENOG410XQFP/ENOG410XR5K/ENOG410XYAV/ENOG410Y69K/ENOG410YKF6/ENOG410YKH9/ENOG410Z6M0/ENOG410ZPAZ/ENOG410ZT8U/ENOG4111FVP/ENOG41120RS/ENOG41121QW/ENOG41122P5/ENOG41126PD/ENOG410ZVWW/COG…	COG0185/COG0197/COG0199/COG1841/ENOG411226R/COG0186/COG0198/COG0291/COG0089/ENOG411241K/ENOG410ZI0I/ENOG41124EG
GO:0044424	intracellular part	Cellular Component	203	0.0382215	0.179141	1.10295	COG1398/COG1526/COG2939/COG5041/ENOG410XPRD/ENOG410ZQ7Z/ENOG410XNPH/ENOG410XXC8/COG4229/COG0736/COG1317/COG1990/COG2085/COG3052/ENOG410XP9C/ENOG410XRKS/ENOG4111TPV/COG4281/COG5047/COG5077/COG5211/COG5333/ENOG410XP4M/ENOG410XPQ6/ENOG410XPX3/ENOG410XR1F/ENOG410XR8A/ENOG410XSIZ/ENOG410XT6X/ENOG410XTFH/ENOG410XUI5/ENOG410Y2AP/ENOG410YBA4/ENOG410YEFC/ENOG410YIB0/ENOG410YNFM/ENOG410Z258/ENOG410Z2RX/ENO…	ENOG4112BMK/COG0185/COG0197/COG0199/COG1841/ENOG411226R/COG0030/COG0186/COG0198/COG0291/ENOG410ZWHF/COG0089/ENOG411241K/ENOG410ZFPC/COG2020/COG5026/ENOG410ZI0I/ENOG410ZYG2/ENOG41124EG
GO:0016655	oxidoreductase activity, acting on NAD(P)H, quinone or similar compound as acceptor	Molecular Function	5	0.0553621	0.181387	2.44532	ENOG4111S2F/ENOG410Y341/ENOG4111KIB/ENOG411230N/COG0839
GO:0043168	anion binding	Molecular Function	85	0.0553171	0.181387	1.18752	ENOG410XSCS/ENOG410ZIII/COG1763/COG1767/COG2909/COG3697/COG4191/ENOG410XNPH/ENOG410XXC8/COG2085/COG2771/ENOG4111TPV/COG4281/ENOG410XNW9/ENOG410XTIE/ENOG410YEJ3/ENOG410ZJSC/ENOG410ZM24/ENOG410ZN1X/ENOG4110367/ENOG41114BV/ENOG4111FTV/ENOG4111J4Y/COG4939/ENOG410XWKU/COG0083/COG0194/COG0237/COG0617/COG1135/COG1605/COG1760/COG2170/COG2377/COG3976/COG4608/COG4778/COG4988/ENOG410XQWZ/ENOG410ZME9/ENOG411…	ENOG410XTYN/COG4096/ENOG410XRS0/ENOG4111HA5/ENOG410ZW9Z/COG4825/ENOG410XNXF/COG4928/COG5026/ENOG410XQDB/ENOG410ZVU1
GO:0006732	coenzyme metabolic process	Biological Process	11	0.0197926	0.181974	2.06047	COG1763/COG4229/COG2085/ENOG410XRG4/COG0237/COG3172/ENOG410XQ2V/COG0182/COG0669	COG4825/COG0157
GO:0009254	peptidoglycan turnover	Biological Process	2	0.0205124	0.182245	8.9691	COG2377/COG3584
GO:0015937	coenzyme A biosynthetic process	Biological Process	2	0.0205124	0.182245	8.9691	COG0237/COG0669
GO:0033866	nucleoside bisphosphate biosynthetic process	Biological Process	2	0.0205124	0.182245	8.9691	COG0237/COG0669
GO:0034030	ribonucleoside bisphosphate biosynthetic process	Biological Process	2	0.0205124	0.182245	8.9691	COG0237/COG0669
GO:0034033	purine nucleoside bisphosphate biosynthetic process	Biological Process	2	0.0205124	0.182245	8.9691	COG0237/COG0669
GO:0046835	carbohydrate phosphorylation	Biological Process	3	0.0199909	0.182245	5.198	COG0406	ENOG410Z2NZ/COG5026
GO:0006725	cellular aromatic compound metabolic process	Biological Process	201	0.0200768	0.182245	1.13914	COG1398/ENOG410XSCS/ENOG410ZUEM/ENOG410Y1MH/ENOG410XPZW/ENOG4111W7U/COG2094/COG2909/ENOG410XNYY/ENOG410XPRD/ENOG410ZG3Y/ENOG410XNZJ/ENOG410XS6T/ENOG410Y3Y9/ENOG4111QD9/COG4229/ENOG410XT7A/COG2085/COG2771/COG2852/ENOG410XQ2C/ENOG410XRKS/ENOG410XXTX/ENOG4111HW4/ENOG4111TPV/COG3298/COG5211/COG5333/ENOG410XNW9/ENOG410XP4M/ENOG410XPM7/ENOG410XPX3/ENOG410XRG4/ENOG410XTAZ/ENOG410XTIE/ENOG410XXHC/ENOG410…	ENOG4111IGD/ENOG4111MQ2/ENOG410XWTE/COG4096/ENOG410YGGY/ENOG410ZVQ7/ENOG41100U3/COG0030/COG0338/ENOG410Y256/ENOG410YZZG/ENOG410ZC6P/ENOG4111Q5V/ENOG410XUWM/ENOG410XWD6/COG4825/ENOG410XPYJ/ENOG410YID7/ENOG410YPG6/ENOG410ZX7I/ENOG41112QY/ENOG4111GDS/ENOG410Y603/ENOG410ZPSF/ENOG4111JJM/ENOG4111NKQ/ENOG410ZK4N/ENOG410YEMG/ENOG410ZFPC/COG0157/COG0732/COG2452/COG3392/ENOG410Y51Z/ENOG410Y9TS/ENOG410ZXF9…
GO:0004595	pantetheine-phosphate adenylyltransferase activity	Molecular Function	1	0.060806	0.185259	16.0413	COG0669
GO:0004652	polynucleotide adenylyltransferase activity	Molecular Function	1	0.060806	0.185259	16.0413	COG0617
GO:0004665	prephenate dehydrogenase (NADP+) activity	Molecular Function	1	0.060806	0.185259	16.0413	COG1605
GO:0004813	alanine-tRNA ligase activity	Molecular Function	1	0.060806	0.185259	16.0413		ENOG410XVYC
GO:0008767	UDP-galactopyranose mutase activity	Molecular Function	1	0.060806	0.185259	16.0413		COG0562
GO:0008817	cob(I)yrinic acid a,c-diamide adenosyltransferase activity	Molecular Function	1	0.060806	0.185259	16.0413	COG2109
GO:0015175	neutral amino acid transmembrane transporter activity	Molecular Function	1	0.060806	0.185259	16.0413	COG3633
GO:0016215	acyl-CoA desaturase activity	Molecular Function	1	0.060806	0.185259	16.0413	COG1398
GO:0016898	oxidoreductase activity, acting on the CH-OH group of donors, cytochrome as acceptor	Molecular Function	1	0.060806	0.185259	16.0413	COG1304
GO:0030798	trans-aconitate 2-methyltransferase activity	Molecular Function	1	0.060806	0.185259	16.0413	COG4106
GO:0000104	succinate dehydrogenase activity	Molecular Function	2	0.0569052	0.185259	5.1746	ENOG410ZME9/COG2142
GO:0004181	metallocarboxypeptidase activity	Molecular Function	2	0.0602111	0.185259	5.0129	COG2317	ENOG410XVZG
GO:0005310	dicarboxylic acid transmembrane transporter activity	Molecular Function	2	0.0602111	0.185259	5.0129	COG3633/COG2056
GO:0015450	P-P-bond-hydrolysis-driven protein transmembrane transporter activity	Molecular Function	4	0.0607197	0.185259	2.71886	ENOG410ZZSY	ENOG410Z5SZ/ENOG410XUXP/ENOG410ZC21
GO:0003743	translation initiation factor activity	Molecular Function	6	0.0576849	0.185259	2.19743	COG5123/ENOG410Y3CW/ENOG410ZIZB/COG0182/ENOG410Y6R5/ENOG411260W
GO:0031090	organelle membrane	Cellular Component	25	0.0507743	0.1853	1.42198	COG5047/ENOG410XR1F/ENOG410XTFH/ENOG4111MMM/ENOG4111MWH/ENOG4111PPH/ENOG4111S2F/COG5374/ENOG410XP7T/ENOG410XPST/ENOG410XQ96/ENOG410XRNN/ENOG410XRR7/ENOG410XSF3/ENOG410Y341/ENOG4111GCB/ENOG4111IA7/ENOG4111K8F/ENOG4111KIB/ENOG4111Q2I/ENOG4111T97/ENOG4111W6X/ENOG41120RS/ENOG411230N	ENOG4112BMK
GO:2001233	regulation of apoptotic signaling pathway	Biological Process	3	0.0212148	0.187503	5.08249	ENOG4111PPH/COG5374/ENOG41116AK
GO:0048518	positive regulation of biological process	Biological Process	42	0.0214087	0.187503	1.38974	COG2909/ENOG410XNPH/ENOG410XXC8/COG5207/ENOG410XPM7/ENOG410XPX3/ENOG410Y2AP/ENOG410ZN1X/ENOG41114BV/ENOG4111DV3/ENOG4111J4Y/ENOG4111PPH/ENOG4111T4Y/ENOG4111IUP/ENOG411240A/COG0789/ENOG410XQWZ/ENOG410XT8S/COG5123/COG5374/ENOG410XNWX/ENOG410XPC4/ENOG410XQCJ/ENOG410XRNN/ENOG410XRR7/ENOG410XSIQ/ENOG410XSJI/ENOG410XUEW/ENOG410XZYE/ENOG410YKF6/ENOG410YKH9/ENOG410YTDG/ENOG410ZHZN/ENOG410ZPAZ/ENOG41116AK…
GO:0046483	heterocycle metabolic process	Biological Process	200	0.0213915	0.187503	1.1377	COG1398/ENOG410XSCS/ENOG410ZUEM/ENOG410Y1MH/ENOG410XPZW/ENOG4111W7U/COG1763/COG2094/COG2909/ENOG410XNYY/ENOG410XPRD/ENOG410ZG3Y/ENOG4111JEH/ENOG410XNZJ/ENOG410XS6T/ENOG410Y3Y9/ENOG4111QD9/COG4229/ENOG410XT7A/COG2085/COG2771/COG2852/ENOG410XQ2C/ENOG410XRKS/ENOG410XXTX/ENOG4111HW4/ENOG4111TPV/COG3298/COG5211/COG5333/ENOG410XNW9/ENOG410XP4M/ENOG410XPM7/ENOG410XPX3/ENOG410XRG4/ENOG410XTAZ/ENOG410XTIE…	ENOG4111IGD/ENOG4111MQ2/ENOG410XWTE/COG4096/ENOG410YGGY/ENOG410ZVQ7/ENOG41100U3/COG0030/COG0338/ENOG410Y256/ENOG410YZZG/ENOG410ZC6P/ENOG411177X/ENOG4111Q5V/ENOG410XUWM/ENOG410XWD6/COG4825/ENOG410XPYJ/ENOG410YID7/ENOG410YPG6/ENOG410ZX7I/ENOG41112QY/ENOG4111GDS/ENOG410Y603/ENOG410ZPSF/ENOG4111JJM/ENOG4111NKQ/ENOG410ZK4N/ENOG410YEMG/ENOG410ZFPC/COG0157/COG0732/COG2452/COG3392/ENOG410Y51Z/ENOG410Y9TS…
GO:0030055	cell-substrate junction	Cellular Component	3	0.0522775	0.188839	3.56582	ENOG410XXC8/ENOG410XQFP/ENOG410YKF6
GO:0001680	tRNA 3'-terminal CCA addition	Biological Process	1	0.026062	0.192207	38.1187	COG0617
GO:0002318	myeloid progenitor cell differentiation	Biological Process	1	0.026062	0.192207	38.1187	ENOG4111J4Y
GO:0006848	pyruvate transport	Biological Process	1	0.026062	0.192207	38.1187	ENOG4111UER
GO:0006850	mitochondrial pyruvate transport	Biological Process	1	0.026062	0.192207	38.1187	ENOG4111UER
GO:0006931	substrate-dependent cell migration, cell attachment to substrate	Biological Process	1	0.026062	0.192207	38.1187	ENOG41116AK
GO:0007190	activation of adenylate cyclase activity	Biological Process	1	0.026062	0.192207	38.1187	ENOG410XPC4
GO:0010716	negative regulation of extracellular matrix disassembly	Biological Process	1	0.026062	0.192207	38.1187	ENOG4112CFJ
GO:0015734	taurine transport	Biological Process	1	0.026062	0.192207	38.1187	COG4525
GO:0015770	sucrose transport	Biological Process	1	0.026062	0.192207	38.1187		ENOG410XPTR
GO:0018126	protein hydroxylation	Biological Process	1	0.026062	0.192207	38.1187	ENOG410ZHZN
GO:0018401	peptidyl-proline hydroxylation to 4-hydroxy-L-proline	Biological Process	1	0.026062	0.192207	38.1187	ENOG410ZHZN
GO:0019471	4-hydroxyproline metabolic process	Biological Process	1	0.026062	0.192207	38.1187	ENOG410ZHZN
GO:0032364	oxygen homeostasis	Biological Process	1	0.026062	0.192207	38.1187	ENOG410ZHZN
GO:0034048	negative regulation of protein phosphatase type 2A activity	Biological Process	1	0.026062	0.192207	38.1187	ENOG410XT96
GO:0042883	cysteine transport	Biological Process	1	0.026062	0.192207	38.1187	COG4988
GO:0042985	negative regulation of amyloid precursor protein biosynthetic process	Biological Process	1	0.026062	0.192207	38.1187	ENOG410XRNN
GO:0060976	coronary vasculature development	Biological Process	1	0.026062	0.192207	38.1187	ENOG410ZN1X
GO:0090238	positive regulation of arachidonic acid secretion	Biological Process	1	0.026062	0.192207	38.1187	ENOG41122MF
GO:0097174	1,6-anhydro-N-acetyl-beta-muramic acid metabolic process	Biological Process	1	0.026062	0.192207	38.1187	COG2377
GO:0097175	1,6-anhydro-N-acetyl-beta-muramic acid catabolic process	Biological Process	1	0.026062	0.192207	38.1187	COG2377
GO:1900103	positive regulation of endoplasmic reticulum unfolded protein response	Biological Process	1	0.026062	0.192207	38.1187	ENOG410XSJI
GO:1901475	pyruvate transmembrane transport	Biological Process	1	0.026062	0.192207	38.1187	ENOG4111UER
GO:2000425	regulation of apoptotic cell clearance	Biological Process	1	0.026062	0.192207	38.1187	ENOG41114BV
GO:2000651	positive regulation of sodium ion transmembrane transporter activity	Biological Process	1	0.026062	0.192207	38.1187	ENOG410XQWZ
GO:0002478	antigen processing and presentation of exogenous peptide antigen	Biological Process	2	0.0228785	0.192207	8.47082	ENOG410YTDG/ENOG4111K8F
GO:0006276	plasmid maintenance	Biological Process	2	0.0228785	0.192207	8.47082	ENOG410Y4AA/ENOG410ZAYP
GO:0006378	mRNA polyadenylation	Biological Process	2	0.0228785	0.192207	8.47082	COG5211/COG0617
GO:0048701	embryonic cranial skeleton morphogenesis	Biological Process	2	0.0228785	0.192207	8.47082	ENOG4111J4Y/ENOG410XPC4
GO:0050766	positive regulation of phagocytosis	Biological Process	2	0.0228785	0.192207	8.47082	ENOG41114BV/ENOG410XRR7
GO:0010770	positive regulation of cell morphogenesis involved in differentiation	Biological Process	2	0.025351	0.192207	8.02498	ENOG410XRR7/ENOG410YKF6
GO:0045732	positive regulation of protein catabolic process	Biological Process	3	0.0251273	0.192207	4.76483	COG5207/ENOG410XSIQ/ENOG410ZHZN
GO:0050821	protein stabilization	Biological Process	3	0.0251273	0.192207	4.76483	COG5207/ENOG4111T4Y/ENOG410XRR7
GO:0070646	protein modification by small protein removal	Biological Process	3	0.0251273	0.192207	4.76483	COG5077/COG5207/ENOG410XRXI
GO:0031334	positive regulation of protein complex assembly	Biological Process	4	0.0220891	0.192207	3.76481	ENOG410XNWX/ENOG410YKF6/ENOG41126PD/COG5277
GO:0010720	positive regulation of cell development	Biological Process	4	0.0248521	0.192207	3.63035	ENOG410XRR7/ENOG410YKF6/ENOG410YKH9/ENOG41116AK
GO:0051603	proteolysis involved in cellular protein catabolic process	Biological Process	8	0.0261344	0.192207	2.27574	COG5077/COG5207/ENOG410XR8A/COG5078/ENOG410XP21/ENOG410XS23/ENOG410YAMA/COG5405
GO:0031327	negative regulation of cellular biosynthetic process	Biological Process	18	0.0223008	0.192207	1.69626	ENOG410XPZW/ENOG410XXC8/ENOG410XPM7/ENOG410XPX3/ENOG4111J4Y/ENOG4111Q3P/ENOG4111IUP/COG0789/COG3172/COG5247/ENOG410XRNN/ENOG410XRR7/ENOG410XSIQ/ENOG410YIXH/ENOG410YKH9/ENOG410ZPAZ/ENOG4111TQH/ENOG410XWQI
GO:0009890	negative regulation of biosynthetic process	Biological Process	18	0.0247847	0.192207	1.67555	ENOG410XPZW/ENOG410XXC8/ENOG410XPM7/ENOG410XPX3/ENOG4111J4Y/ENOG4111Q3P/ENOG4111IUP/COG0789/COG3172/COG5247/ENOG410XRNN/ENOG410XRR7/ENOG410XSIQ/ENOG410YIXH/ENOG410YKH9/ENOG410ZPAZ/ENOG4111TQH/ENOG410XWQI
GO:0006796	phosphate-containing compound metabolic process	Biological Process	84	0.0253367	0.192207	1.23772	ENOG410XSCS/ENOG410ZIII/COG1763/COG1767/COG3697/COG4191/COG5041/ENOG410XPRD/ENOG410ZI24/ENOG410XNPH/ENOG4111QD9/COG4229/COG2085/COG3892/ENOG4111TPV/COG5211/COG5333/ENOG410XNW9/ENOG410XPE3/ENOG410XRG4/ENOG410XTIE/ENOG410YCRW/ENOG410YIB0/ENOG4110367/ENOG4110R0V/ENOG4111FTV/ENOG4111GIX/ENOG4111J4Y/COG0062/COG0083/COG0194/COG0237/COG0617/COG0711/COG1135/COG2377/COG3172/COG4214/COG4608/COG4778/COG4988…	ENOG410ZY8F/ENOG4112BMK/ENOG410YCJF/ENOG410ZW9Z/COG4825/ENOG410YPG6/ENOG410XNXF/ENOG410Z2NZ/COG0157/COG5026/ENOG410Y51Z
GO:0009059	macromolecule biosynthetic process	Biological Process	133	0.0246353	0.192207	1.17697	ENOG410ZUEM/ENOG4111K5N/ENOG410Y1MH/ENOG410XPZW/ENOG4111W7U/COG1767/COG2909/COG3697/ENOG410XNYY/ENOG410ZG3Y/ENOG410XNZJ/ENOG410XS6T/ENOG410Y3Y9/ENOG4111QD9/ENOG410XT7A/COG0736/COG1990/COG2771/ENOG410XQ2C/ENOG410XRKS/COG5333/ENOG410XP4M/ENOG410XPE3/ENOG410XPM7/ENOG410XPX3/ENOG410XTAZ/ENOG410XTFH/ENOG410XWXT/ENOG410Y2AP/ENOG410YAJZ/ENOG410YBA4/ENOG410YEFC/ENOG410YUHB/ENOG410ZK1T/ENOG410ZN1X/ENOG411…	ENOG41124M2/ENOG4111IGD/ENOG4112BMK/ENOG410XWTE/COG0185/COG0197/COG0199/COG1442/COG1841/ENOG410XP95/ENOG411226R/ENOG410Y3VQ/ENOG41100U3/COG0186/COG0198/COG0291/ENOG410ZC6P/ENOG4111Q5V/ENOG410XUWM/COG0089/ENOG410ZX7I/ENOG411241K/ENOG410XZ9D/ENOG410ZPSF/ENOG4111JJM/ENOG410Y9TS/ENOG410ZI0I/ENOG410ZXF9/ENOG4111KR4
GO:0043170	macromolecule metabolic process	Biological Process	273	0.02621	0.192207	1.1036	COG1398/ENOG410ZIII/ENOG410ZUEM/ENOG4111K5N/ENOG41126AP/ENOG410Y1MH/COG3555/ENOG410XPZW/ENOG4111W7U/COG1763/COG1767/COG2094/COG2909/COG2939/COG3697/COG4191/ENOG410XNYY/ENOG410ZG3Y/ENOG41124S7/ENOG410XNPH/ENOG410XNZJ/ENOG410XS6T/ENOG410Y3Y9/ENOG4111QD9/ENOG410XT7A/ENOG410ZYXR/COG0736/COG1990/COG2771/COG2852/ENOG410XQ2C/ENOG410XRKS/ENOG410XXTX/ENOG4111HW4/COG3298/COG5077/COG5207/COG5211/COG5333/ENO…	ENOG410ZY8F/ENOG41123SK/ENOG41124M2/ENOG410XXV3/ENOG410YYPE/ENOG4111IGD/ENOG4111MQ2/ENOG4112BMK/ENOG410XWTE/COG0185/COG0197/COG0199/COG0705/COG1442/COG1841/COG4096/ENOG410XP95/ENOG410YGGY/ENOG410ZVH9/ENOG410ZVQ7/ENOG411226R/ENOG410Y3VQ/ENOG41100U3/COG0030/COG0186/COG0198/COG0291/COG0338/ENOG410Y256/ENOG410YZZG/ENOG410ZC6P/ENOG4111Q5V/ENOG410ZW9Z/ENOG410XRTQ/ENOG410XUWM/ENOG410XWD6/COG0089/ENOG410…
GO:0016903	oxidoreductase activity, acting on the aldehyde or oxo group of donors	Molecular Function	4	0.0637821	0.193423	2.67355	COG1526/COG2414/ENOG410XQ2V	ENOG41127NF
GO:0072329	monocarboxylic acid catabolic process	Biological Process	3	0.0265118	0.193651	4.66759	COG2377/COG3836/COG3485
GO:0043281	regulation of cysteine-type endopeptidase activity involved in apoptotic process	Biological Process	4	0.0268047	0.19502	3.54592	ENOG410Z2RX/ENOG4111PPH/COG5374/ENOG410ZHZN
GO:0016272	prefoldin complex	Cellular Component	2	0.0561122	0.196671	5.21453	ENOG4111Q3P/ENOG4111S6I
GO:0044455	mitochondrial membrane part	Cellular Component	6	0.0557932	0.196671	2.21439	ENOG4111MMM/ENOG4111PPH/ENOG4111S2F/ENOG4111KIB/ENOG4111W6X/ENOG411230N
GO:0031988	membrane-bounded vesicle	Cellular Component	10	0.0557235	0.196671	1.79213	COG5047/ENOG41114BV/ENOG41117EV/ENOG410ZH9F/ENOG410XNZV/ENOG410XP41/ENOG410XQ96/ENOG410XRNN/ENOG410YCCP/ENOG4111K8F
GO:0042597	periplasmic space	Cellular Component	14	0.0571937	0.198496	1.60732	ENOG4111MBS/COG0683/COG3783/ENOG410XQ9R/ENOG4111K9M/ENOG410XQH4/ENOG410Z4H2/ENOG4111HQV/COG2372/COG4150/COG0834/ENOG410Y58R	ENOG410ZZIR/ENOG410Y4SU
GO:0004812	aminoacyl-tRNA ligase activity	Molecular Function	5	0.0677266	0.200268	2.30478	ENOG4111WTH/ENOG4111YGS/COG0752	ENOG410XQ5T/ENOG410XVYC
GO:0008238	exopeptidase activity	Molecular Function	6	0.067291	0.200268	2.11069	COG2939/COG5207/ENOG4111FYU/ENOG410ZWUR/COG2317	ENOG410XVZG
GO:0004386	helicase activity	Molecular Function	9	0.0677869	0.200268	1.79121	ENOG4110YMI/ENOG410XR3Z/ENOG410ZWZG/ENOG410YKH9/COG1201/COG4581	COG4096/ENOG4111XB9/ENOG411243Y
GO:0004553	hydrolase activity, hydrolyzing O-glycosyl compounds	Molecular Function	19	0.067445	0.200268	1.45969	ENOG41124S7/ENOG410YVX1/ENOG410ZYXR/ENOG410XRHD/ENOG4111Y9M/COG3584/ENOG410Y6MR/ENOG4112ACK/ENOG4110NZE/ENOG4111SXX	ENOG410YSTJ/ENOG410ZVH9/ENOG410XS5X/ENOG410Y1KT/ENOG410ZWIM/COG5434/ENOG410XPHB/ENOG410XQEH/ENOG4110AED
GO:0005198	structural molecule activity	Molecular Function	23	0.0678823	0.200268	1.40285	ENOG4110N7S/ENOG41117EV/ENOG410ZH9F/ENOG41112T8/COG1825/COG2157/COG2163/ENOG410ZT8U/ENOG41121QW/COG0203/COG0360/COG1098	COG0185/COG0197/COG0199/COG1841/ENOG411226R/COG0186/COG0198/COG0291/COG0089/ENOG411241K/ENOG410ZI0I
GO:0022891	substrate-specific transmembrane transporter activity	Molecular Function	29	0.0673043	0.200268	1.34684	ENOG410XSCS/ENOG410YEIN/COG3633/ENOG4111TPV/ENOG410XR1F/ENOG410ZZSY/ENOG4111UER/COG0711/COG0814/COG1114/COG1135/COG1970/COG1972/COG4214/ENOG4111E7R/ENOG4111T97/COG4150/COG4147/COG2056/COG4181/COG4525/COG4619/ENOG410XR1U	ENOG410XUK2/ENOG410Z5SZ/ENOG410XUXP/ENOG410ZC21/ENOG410Z2NZ/ENOG410XPTR
GO:0015936	coenzyme A metabolic process	Biological Process	2	0.0279267	0.200577	7.62374	COG0237/COG0669
GO:0019884	antigen processing and presentation of exogenous antigen	Biological Process	2	0.0279267	0.200577	7.62374	ENOG410YTDG/ENOG4111K8F
GO:0061035	regulation of cartilage development	Biological Process	2	0.0279267	0.200577	7.62374	ENOG410YCRW/ENOG4111J4Y
GO:0009307	DNA restriction-modification system	Biological Process	5	0.0280027	0.200577	2.95494	ENOG410Y1MH/ENOG410ZIXD	ENOG410YZZG/ENOG410ZFPC/COG3392
GO:0004140	dephospho-CoA kinase activity	Molecular Function	1	0.0725168	0.201195	13.3677	COG0237
GO:0004145	diamine N-acetyltransferase activity	Molecular Function	1	0.0725168	0.201195	13.3677	ENOG411215N
GO:0004309	exopolyphosphatase activity	Molecular Function	1	0.0725168	0.201195	13.3677	ENOG410Y9J8
GO:0004788	thiamine diphosphokinase activity	Molecular Function	1	0.0725168	0.201195	13.3677		COG4825
GO:0004820	glycine-tRNA ligase activity	Molecular Function	1	0.0725168	0.201195	13.3677	COG0752
GO:0005275	amine transmembrane transporter activity	Molecular Function	1	0.0725168	0.201195	13.3677	COG4525
GO:0008977	prephenate dehydrogenase activity	Molecular Function	1	0.0725168	0.201195	13.3677	COG1605
GO:0016691	chloride peroxidase activity	Molecular Function	1	0.0725168	0.201195	13.3677	ENOG410XP44
GO:0050002	D-proline reductase (dithiol) activity	Molecular Function	1	0.0725168	0.201195	13.3677		ENOG4111YXI
GO:0051575	5'-deoxyribose-5-phosphate lyase activity	Molecular Function	1	0.0725168	0.201195	13.3677	ENOG410YKH9
GO:0003916	DNA topoisomerase activity	Molecular Function	2	0.0705057	0.201195	4.58322	ENOG410XR3Z/ENOG410YRQ2
GO:0015666	restriction endodeoxyribonuclease activity	Molecular Function	3	0.0718177	0.201195	3.12492		COG4096/ENOG410ZFPC/COG0732
GO:0033218	amide binding	Molecular Function	4	0.0717846	0.201195	2.5666	COG5196/ENOG410XRNN/ENOG410Z0G4/ENOG4112CFJ
GO:0016876	ligase activity, forming aminoacyl-tRNA and related compounds	Molecular Function	5	0.0717111	0.201195	2.26572	ENOG4111WTH/ENOG4111YGS/COG0752	ENOG410XQ5T/ENOG410XVYC
GO:0009987	cellular process	Biological Process	466	0.028244	0.201525	1.06024	COG1398/ENOG410XRPZ/ENOG410XSCS/ENOG410YEIN/ENOG410ZIII/ENOG410ZUEM/ENOG4111K5N/ENOG410Y1MH/ENOG410ZVYD/ENOG4111XBS/ENOG4112BA1/COG3555/ENOG410XPZW/ENOG4111W7U/COG1142/COG1763/COG1767/COG2094/COG2909/COG3633/COG3697/COG4191/COG5041/ENOG410XNYY/ENOG410XPRD/ENOG410ZG3Y/ENOG410ZI24/ENOG410ZQ7Z/ENOG410ZR0Y/ENOG410ZVI6/ENOG4111JEH/COG2335/ENOG410XNPH/ENOG410XNZJ/ENOG410XS6T/ENOG410XXC8/ENOG410Y3Y9/ENO…	ENOG410ZY8F/ENOG4112C4F/ENOG410ZW96/ENOG410XUK2/ENOG4111IGD/ENOG4111MQ2/ENOG4112BMK/ENOG410XWTE/ENOG410Z5SZ/COG0185/COG0197/COG0199/COG1442/COG1841/COG4096/ENOG410XP95/ENOG410YBS4/ENOG410YGGY/ENOG410ZVH9/ENOG410ZVQ7/ENOG410ZWA1/ENOG4111M32/ENOG411226R/ENOG41100U3/COG0030/COG0186/COG0198/COG0201/COG0291/COG0338/ENOG410Y256/ENOG410YCJF/ENOG410YZZG/ENOG410ZC6P/ENOG410ZRGM/ENOG411177X/ENOG4111I30/ENO…
GO:0016875	ligase activity, forming carbon-oxygen bonds	Molecular Function	5	0.0730673	0.201864	2.25299	ENOG4111WTH/ENOG4111YGS/COG0752	ENOG410XQ5T/ENOG410XVYC
GO:0019201	nucleotide kinase activity	Molecular Function	2	0.0740559	0.203732	4.45591	COG0194/COG0563
GO:2000113	negative regulation of cellular macromolecule biosynthetic process	Biological Process	17	0.0286968	0.203968	1.67446	ENOG410XPZW/ENOG410XXC8/ENOG410XPM7/ENOG410XPX3/ENOG4111J4Y/ENOG4111Q3P/ENOG4111IUP/COG0789/COG3172/COG5247/ENOG410XRNN/ENOG410XRR7/ENOG410YIXH/ENOG410YKH9/ENOG410ZPAZ/ENOG4111TQH/ENOG410XWQI
GO:0044355	clearance of foreign intracellular DNA	Biological Process	5	0.0288201	0.204059	2.93221	ENOG410Y1MH/ENOG410ZIXD	ENOG410YZZG/ENOG410ZFPC/COG3392
GO:0018149	peptide cross-linking	Biological Process	3	0.0294007	0.207376	4.48455	ENOG41112T8/ENOG410XQEZ/ENOG41121QW
GO:0009426	bacterial-type flagellum basal body, distal rod	Cellular Component	1	0.0603532	0.207427	16.165	COG2063
GO:0016757	transferase activity, transferring glycosyl groups	Molecular Function	20	0.0758307	0.207738	1.4221	ENOG4112BA1/ENOG410XTFH/ENOG4111K0Y/ENOG410XSF3/ENOG4110GAW/ENOG4111Q2I/ENOG410Y631	COG1442/ENOG4111G83/ENOG410Y5A6/ENOG4112BSG/ENOG410ZW90/ENOG410XZ9D/COG0157/COG0438/ENOG410XP57/ENOG410XPSU/ENOG410XQZU/ENOG410ZW7E/ENOG4111Y1C
GO:0016837	carbon-oxygen lyase activity, acting on polysaccharides	Molecular Function	3	0.0762701	0.208067	3.04581		ENOG410ZIM0/ENOG410XT60/ENOG410Y4SU
GO:2000116	regulation of cysteine-type endopeptidase activity	Biological Process	4	0.0299012	0.208518	3.4264	ENOG410Z2RX/ENOG4111PPH/COG5374/ENOG410ZHZN
GO:0044257	cellular protein catabolic process	Biological Process	8	0.0298072	0.208518	2.21781	COG5077/COG5207/ENOG410XR8A/COG5078/ENOG410XP21/ENOG410XS23/ENOG410YAMA/COG5405
GO:0022603	regulation of anatomical structure morphogenesis	Biological Process	10	0.0298656	0.208518	2.00625	ENOG410ZWQB/ENOG410ZN1X/ENOG4111J4Y/ENOG410XRR7/ENOG410YKF6/ENOG410ZHZN/ENOG41116AK/ENOG4112CFJ	ENOG410ZPD5/ENOG410ZRKM
GO:0043230	extracellular organelle	Cellular Component	2	0.0627042	0.209408	4.8985	ENOG41114BV/ENOG410ZH9F
GO:0065010	extracellular membrane-bounded organelle	Cellular Component	2	0.0627042	0.209408	4.8985	ENOG41114BV/ENOG410ZH9F
GO:0030176	integral to endoplasmic reticulum membrane	Cellular Component	3	0.0620669	0.209408	3.32158	ENOG410XRR7/ENOG4111IA7/ENOG4111K8F
GO:0044711	single-organism biosynthetic process	Biological Process	20	0.0302382	0.210076	1.58993	COG1398/COG1142/ENOG4111JEH/COG4229/COG0736/COG0083/COG0304/COG1605/COG2170/ENOG410XQ2V/ENOG410XUK1/ENOG410XSIQ/ENOG41122MF/COG0182/COG0511/COG1021/COG2109/ENOG410XY3Q	ENOG411177X/ENOG410ZWMR
GO:0008897	holo-[acyl-carrier-protein] synthase activity	Molecular Function	2	0.0776621	0.210982	4.33548	COG0736/ENOG410XUK1
GO:0050764	regulation of phagocytosis	Biological Process	2	0.0306025	0.21102	7.2607	ENOG41114BV/ENOG410XRR7
GO:0050918	positive chemotaxis	Biological Process	2	0.0306025	0.21102	7.2607	ENOG410ZN1X/ENOG41122MF
GO:0003724	RNA helicase activity	Molecular Function	1	0.0840817	0.214985	11.4581	ENOG410XR3Z
GO:0003905	alkylbase DNA N-glycosylase activity	Molecular Function	1	0.0840817	0.214985	11.4581	COG2094
GO:0004075	biotin carboxylase activity	Molecular Function	1	0.0840817	0.214985	11.4581	COG0511
GO:0004322	ferroxidase activity	Molecular Function	1	0.0840817	0.214985	11.4581	COG1965
GO:0004413	homoserine kinase activity	Molecular Function	1	0.0840817	0.214985	11.4581	COG0083
GO:0004455	ketol-acid reductoisomerase activity	Molecular Function	1	0.0840817	0.214985	11.4581	ENOG410XQ2V
GO:0004697	protein kinase C activity	Molecular Function	1	0.0840817	0.214985	11.4581	ENOG410XNPH
GO:0008664	2'-5'-RNA ligase activity	Molecular Function	1	0.0840817	0.214985	11.4581		ENOG410XWD6
GO:0015154	disaccharide transmembrane transporter activity	Molecular Function	1	0.0840817	0.214985	11.4581		ENOG410XPTR
GO:0016724	oxidoreductase activity, oxidizing metal ions, oxygen as acceptor	Molecular Function	1	0.0840817	0.214985	11.4581	COG1965
GO:0033925	mannosyl-glycoprotein endo-beta-N-acetylglucosaminidase activity	Molecular Function	1	0.0840817	0.214985	11.4581		ENOG410Y1KT
GO:0046923	ER retention sequence binding	Molecular Function	1	0.0840817	0.214985	11.4581	COG5196
GO:0047474	long-chain fatty acid luciferin component ligase activity	Molecular Function	1	0.0840817	0.214985	11.4581		ENOG410ZVFI
GO:0015288	porin activity	Molecular Function	3	0.080841	0.214985	2.97061	ENOG410XP5V/ENOG410YHNX/ENOG4110ID9
GO:0004520	endodeoxyribonuclease activity	Molecular Function	4	0.0838016	0.214985	2.4305	COG0817	COG4096/ENOG410ZFPC/COG0732
GO:0008235	metalloexopeptidase activity	Molecular Function	2	0.0850349	0.216573	4.11315	COG2317	ENOG410XVZG
GO:0019866	organelle inner membrane	Cellular Component	8	0.0666029	0.22035	1.87421	ENOG4111MMM/ENOG4111S2F/ENOG410XPST/ENOG410Y341/ENOG4111KIB/ENOG4111T97/ENOG4111W6X/ENOG411230N
GO:0042110	T cell activation	Biological Process	4	0.032078	0.220372	3.35109	ENOG410XT6X/ENOG4111J4Y/ENOG410XSF3/ENOG410YTDG
GO:0030659	cytoplasmic vesicle membrane	Cellular Component	4	0.0684942	0.220427	2.60727	COG5047/ENOG410XQ96/ENOG410XRNN/ENOG4111K8F
GO:0016023	cytoplasmic membrane-bounded vesicle	Cellular Component	9	0.0681083	0.220427	1.78729	COG5047/ENOG41117EV/ENOG410ZH9F/ENOG410XNZV/ENOG410XP41/ENOG410XQ96/ENOG410XRNN/ENOG410YCCP/ENOG4111K8F
GO:0031982	vesicle	Cellular Component	11	0.0681222	0.220427	1.67435	COG5047/ENOG41114BV/ENOG41117EV/ENOG410ZH9F/ENOG410XNZV/ENOG410XP41/ENOG410XQ96/ENOG410XRNN/ENOG410YCCP/ENOG4111K8F/ENOG4112CFJ
GO:0010810	regulation of cell-substrate adhesion	Biological Process	3	0.032449	0.222095	4.31532	ENOG41114BV/ENOG410XRR7/ENOG410YKF6
GO:0042162	telomeric DNA binding	Molecular Function	2	0.0887976	0.224636	4.01032	ENOG410XTB7/ENOG410YKH9
GO:0016706	oxidoreductase activity, acting on paired donors, with incorporation or reduction of molecular oxygen, 2-oxoglutarate as one donor, and incorporation of one atom each of oxygen into both donors	Molecular Function	4	0.0892344	0.224636	2.37649	COG3555/ENOG410ZHZN/COG3491/COG3145
GO:0015035	protein disulfide oxidoreductase activity	Molecular Function	5	0.0888972	0.224636	2.12186	COG2761/COG3917	ENOG4111I30/ENOG410ZVXI/ENOG410ZTG4
GO:0002062	chondrocyte differentiation	Biological Process	2	0.0333753	0.225101	6.93067	ENOG4111J4Y/ENOG4112CFJ
GO:0033555	multicellular organismal response to stress	Biological Process	2	0.0333753	0.225101	6.93067	ENOG4111J4Y/ENOG4111ZWP
GO:0043631	RNA polyadenylation	Biological Process	2	0.0333753	0.225101	6.93067	COG5211/COG0617
GO:0060711	labyrinthine layer development	Biological Process	2	0.0333753	0.225101	6.93067	ENOG410ZHZN/ENOG4111CG7
GO:0002102	podosome	Cellular Component	1	0.0719804	0.225496	13.4709	ENOG410XR5K
GO:0009317	acetyl-CoA carboxylase complex	Cellular Component	1	0.0719804	0.225496	13.4709	COG0511
GO:0019773	proteasome core complex, alpha-subunit complex	Cellular Component	1	0.0719804	0.225496	13.4709	ENOG410XP21
GO:0070085	glycosylation	Biological Process	7	0.033731	0.226469	2.31022	ENOG4112BA1/ENOG410XPE3/ENOG410ZN1X/ENOG410XSF3/ENOG4111Q2I	ENOG4111G83/ENOG410XZ9D
GO:0044283	small molecule biosynthetic process	Biological Process	18	0.0338233	0.226469	1.61444	COG1398/COG1142/ENOG4111JEH/COG4229/COG0736/COG0083/COG0304/COG1605/COG2170/ENOG410XQ2V/ENOG410XUK1/ENOG410XSIQ/ENOG41122MF/COG0182/COG0511/COG2109	ENOG411177X/ENOG410ZWMR
GO:0043254	regulation of protein complex assembly	Biological Process	5	0.0340402	0.227099	2.80284	ENOG410XPQ6/ENOG410XNWX/ENOG410YKF6/ENOG41126PD/COG5277
GO:0004175	endopeptidase activity	Molecular Function	19	0.0907613	0.227601	1.40195	ENOG41126AP/ENOG410Y3Y9/ENOG410ZYXR/COG5207/ENOG410XT6X/ENOG410ZJSC/ENOG4111QIQ/ENOG41122BD/ENOG410XZ09/ENOG410ZRH9/ENOG410XP21/ENOG410XS23/ENOG410YAMA/COG5405	ENOG41123SK/ENOG410XXV3/COG0705/ENOG410XUI8/ENOG4110H6N
GO:0001530	lipopolysaccharide binding	Molecular Function	1	0.0955026	0.228087	10.0258	ENOG410YAMA
GO:0003880	protein C-terminal carboxyl O-methyltransferase activity	Molecular Function	1	0.0955026	0.228087	10.0258		COG2020
GO:0004560	alpha-L-fucosidase activity	Molecular Function	1	0.0955026	0.228087	10.0258	ENOG410Y6MR
GO:0004664	prephenate dehydratase activity	Molecular Function	1	0.0955026	0.228087	10.0258	COG1605
GO:0004671	protein C-terminal S-isoprenylcysteine carboxyl O-methyltransferase activity	Molecular Function	1	0.0955026	0.228087	10.0258		COG2020
GO:0008097	5S rRNA binding	Molecular Function	1	0.0955026	0.228087	10.0258	COG1825
GO:0008443	phosphofructokinase activity	Molecular Function	1	0.0955026	0.228087	10.0258	COG0406
GO:0015157	oligosaccharide transmembrane transporter activity	Molecular Function	1	0.0955026	0.228087	10.0258		ENOG410XPTR
GO:0015665	alcohol transmembrane transporter activity	Molecular Function	1	0.0955026	0.228087	10.0258	COG4147
GO:0015928	fucosidase activity	Molecular Function	1	0.0955026	0.228087	10.0258	ENOG410Y6MR
GO:0016832	aldehyde-lyase activity	Molecular Function	2	0.0926088	0.228087	3.91251	COG1605/COG3836
GO:0004180	carboxypeptidase activity	Molecular Function	3	0.0927677	0.228087	2.7979	COG2939/COG2317	ENOG410XVZG
GO:0008757	S-adenosylmethionine-dependent methyltransferase activity	Molecular Function	7	0.092836	0.228087	1.82287	ENOG410ZVWW/COG2230/COG4106	COG0030/COG0338/COG2020/COG3392
GO:0010558	negative regulation of macromolecule biosynthetic process	Biological Process	17	0.0344917	0.229283	1.63641	ENOG410XPZW/ENOG410XXC8/ENOG410XPM7/ENOG410XPX3/ENOG4111J4Y/ENOG4111Q3P/ENOG4111IUP/COG0789/COG3172/COG5247/ENOG410XRNN/ENOG410XRR7/ENOG410YIXH/ENOG410YKH9/ENOG410ZPAZ/ENOG4111TQH/ENOG410XWQI
GO:0002051	osteoblast fate commitment	Biological Process	1	0.0388375	0.229303	25.4125	ENOG4111J4Y
GO:0002475	antigen processing and presentation via MHC class Ib	Biological Process	1	0.0388375	0.229303	25.4125	ENOG410YTDG
GO:0006003	fructose 2,6-bisphosphate metabolic process	Biological Process	1	0.0388375	0.229303	25.4125	COG0406
GO:0006426	glycyl-tRNA aminoacylation	Biological Process	1	0.0388375	0.229303	25.4125	COG0752
GO:0006491	N-glycan processing	Biological Process	1	0.0388375	0.229303	25.4125	ENOG410XPE3
GO:0007191	adenylate cyclase-activating dopamine receptor signaling pathway	Biological Process	1	0.0388375	0.229303	25.4125	ENOG410XPC4
GO:0010713	negative regulation of collagen metabolic process	Biological Process	1	0.0388375	0.229303	25.4125	ENOG4112CFJ
GO:0010715	regulation of extracellular matrix disassembly	Biological Process	1	0.0388375	0.229303	25.4125	ENOG4112CFJ
GO:0015803	branched-chain amino acid transport	Biological Process	1	0.0388375	0.229303	25.4125	COG1114
GO:0019323	pentose catabolic process	Biological Process	1	0.0388375	0.229303	25.4125	COG1869
GO:0019700	organic phosphonate catabolic process	Biological Process	1	0.0388375	0.229303	25.4125	COG3454
GO:0021681	cerebellar granular layer development	Biological Process	1	0.0388375	0.229303	25.4125	ENOG4111ZWP
GO:0022614	membrane to membrane docking	Biological Process	1	0.0388375	0.229303	25.4125	ENOG410XQFP
GO:0030853	negative regulation of granulocyte differentiation	Biological Process	1	0.0388375	0.229303	25.4125	ENOG4111J4Y
GO:0032332	positive regulation of chondrocyte differentiation	Biological Process	1	0.0388375	0.229303	25.4125	ENOG4111J4Y
GO:0033483	gas homeostasis	Biological Process	1	0.0388375	0.229303	25.4125	ENOG410ZHZN
GO:0040032	post-embryonic body morphogenesis	Biological Process	1	0.0388375	0.229303	25.4125	ENOG410XPC4
GO:0042026	protein refolding	Biological Process	1	0.0388375	0.229303	25.4125	ENOG410YTDG
GO:0042245	RNA repair	Biological Process	1	0.0388375	0.229303	25.4125	COG0617
GO:0043952	protein transport by the Sec complex	Biological Process	1	0.0388375	0.229303	25.4125		COG0201
GO:0044252	negative regulation of multicellular organismal metabolic process	Biological Process	1	0.0388375	0.229303	25.4125	ENOG4112CFJ
GO:0060312	regulation of blood vessel remodeling	Biological Process	1	0.0388375	0.229303	25.4125	ENOG4112CFJ
GO:0070940	dephosphorylation of RNA polymerase II C-terminal domain	Biological Process	1	0.0388375	0.229303	25.4125	COG5211
GO:0071072	negative regulation of phospholipid biosynthetic process	Biological Process	1	0.0388375	0.229303	25.4125	ENOG410XSIQ
GO:0072583	clathrin-mediated endocytosis	Biological Process	1	0.0388375	0.229303	25.4125	ENOG410XP7T
GO:0090237	regulation of arachidonic acid secretion	Biological Process	1	0.0388375	0.229303	25.4125	ENOG41122MF
GO:1900101	regulation of endoplasmic reticulum unfolded protein response	Biological Process	1	0.0388375	0.229303	25.4125	ENOG410XSJI
GO:2000300	regulation of synaptic vesicle exocytosis	Biological Process	1	0.0388375	0.229303	25.4125	ENOG410XPQ6
GO:0019509	L-methionine salvage from methylthioadenosine	Biological Process	2	0.0362421	0.229303	6.62934	COG4229/COG0182
GO:0019674	NAD metabolic process	Biological Process	2	0.0362421	0.229303	6.62934	ENOG410XRG4	COG0157
GO:0043102	amino acid salvage	Biological Process	2	0.0362421	0.229303	6.62934	COG4229/COG0182
GO:0071267	L-methionine salvage	Biological Process	2	0.0362421	0.229303	6.62934	COG4229/COG0182
GO:0019318	hexose metabolic process	Biological Process	5	0.036856	0.229303	2.74235	COG1760/ENOG410XQ2V/ENOG410XT8S/COG0406	COG5026
GO:0000272	polysaccharide catabolic process	Biological Process	9	0.0357812	0.229303	2.02999	ENOG41124S7/ENOG410XQAU/ENOG410XNUF	ENOG410ZVH9/ENOG410XRTQ/ENOG410ZIM0/ENOG410XPHB/ENOG410Y4SU/ENOG4110AED
GO:0006520	cellular amino acid metabolic process	Biological Process	14	0.0352128	0.229303	1.72986	COG1142/COG4229/COG0083/COG1605/COG2170/ENOG410XQ2V/ENOG410ZBRG/COG5553/ENOG410ZHZN/COG0182/COG0625/COG0752/COG1490	ENOG410ZWMR
GO:0015036	disulfide oxidoreductase activity	Molecular Function	5	0.0966348	0.229949	2.06717	COG2761/COG3917	ENOG4111I30/ENOG410ZVXI/ENOG410ZTG4
GO:0045913	positive regulation of carbohydrate metabolic process	Biological Process	2	0.0392	0.230706	6.35311	COG2909/ENOG411240A
GO:0031301	integral to organelle membrane	Cellular Component	5	0.0751124	0.233244	2.23274	ENOG4111PPH/ENOG410XRNN/ENOG410XRR7/ENOG4111IA7/ENOG4111K8F
GO:0005343	organic acid:sodium symporter activity	Molecular Function	2	0.100369	0.237967	3.73053	COG3633/COG2056
GO:0006633	fatty acid biosynthetic process	Biological Process	6	0.0410052	0.240564	2.39489	COG1398/COG0736/COG0304/ENOG410XUK1/ENOG41122MF/COG0511
GO:0006259	DNA metabolic process	Biological Process	53	0.0412244	0.241085	1.27947	COG1398/ENOG410Y1MH/ENOG4111W7U/COG2094/ENOG410Y3Y9/COG2852/ENOG410XXHC/ENOG4111WN4/ENOG41126U5/ENOG410XR3Z/ENOG410Y4AA/ENOG410YRQ2/COG0817/COG3316/COG3663/ENOG410XRKW/ENOG410YJAQ/ENOG410ZAYP/COG5165/COG5262/ENOG410XPC4/ENOG410YGX5/ENOG410YKH9/ENOG41128FE/ENOG410ZVWW/ENOG41102KJ/ENOG410XPNN/ENOG410ZQ17/ENOG4111UZC/COG3145/ENOG410XWRP/ENOG410Y81N/ENOG410YHMQ/ENOG410ZIXD/ENOG410ZM76/ENOG410ZX3F/ENO…	ENOG4111MQ2/COG4096/ENOG410YGGY/ENOG410ZVQ7/COG0338/ENOG410YZZG/ENOG410YID7/ENOG41112QY/ENOG4111GDS/ENOG410Y603/ENOG4111NKQ/ENOG410ZK4N/ENOG410ZFPC/COG0732/COG2452/COG3392
GO:0008194	UDP-glycosyltransferase activity	Molecular Function	4	0.102546	0.242246	2.25933	ENOG410XTFH	COG1442/COG0438/ENOG410XPSU
GO:0030288	outer membrane-bounded periplasmic space	Cellular Component	10	0.0787974	0.242559	1.67687	ENOG4111MBS/COG0683/ENOG410XQ9R/ENOG410XQH4/ENOG410Z4H2/ENOG4111HQV/COG4150/COG0834/ENOG410Y58R	ENOG410ZZIR
GO:0001786	phosphatidylserine binding	Molecular Function	1	0.106781	0.242583	8.91182	ENOG41114BV
GO:0004339	glucan 1,4-alpha-glucosidase activity	Molecular Function	1	0.106781	0.242583	8.91182	ENOG4111SXX
GO:0004340	glucokinase activity	Molecular Function	1	0.106781	0.242583	8.91182		COG5026
GO:0004357	glutamate-cysteine ligase activity	Molecular Function	1	0.106781	0.242583	8.91182	COG2170
GO:0004396	hexokinase activity	Molecular Function	1	0.106781	0.242583	8.91182		COG5026
GO:0004457	lactate dehydrogenase activity	Molecular Function	1	0.106781	0.242583	8.91182	COG1304
GO:0008253	5'-nucleotidase activity	Molecular Function	1	0.106781	0.242583	8.91182	ENOG410XPRD
GO:0009044	xylan 1,4-beta-xylosidase activity	Molecular Function	1	0.106781	0.242583	8.91182		ENOG410XPHB
GO:0015562	efflux transmembrane transporter activity	Molecular Function	1	0.106781	0.242583	8.91182	COG3633
GO:0016731	oxidoreductase activity, acting on iron-sulfur proteins as donors, NAD or NADP as acceptor	Molecular Function	1	0.106781	0.242583	8.91182	COG1018
GO:0004536	deoxyribonuclease activity	Molecular Function	5	0.104702	0.242583	2.01524	ENOG410YC6S/COG0817	COG4096/ENOG410ZFPC/COG0732
GO:0008135	translation factor activity, nucleic acid binding	Molecular Function	7	0.107715	0.243855	1.75451	COG5123/ENOG410XSJ3/ENOG410Y3CW/ENOG410ZIZB/COG0182/ENOG410Y6R5/ENOG411260W
GO:0034219	carbohydrate transmembrane transport	Biological Process	5	0.0418582	0.244019	2.64713	COG4214/ENOG410XR1U	ENOG410XUK2/ENOG410Z2NZ/ENOG410XPTR
GO:0004364	glutathione transferase activity	Molecular Function	2	0.108303	0.244338	3.56473	COG0435/COG0625
GO:0019359	nicotinamide nucleotide biosynthetic process	Biological Process	2	0.0422461	0.244736	6.09899	ENOG410XRG4	COG0157
GO:0031124	mRNA 3'-end processing	Biological Process	2	0.0422461	0.244736	6.09899	COG5211/COG0617
GO:0032956	regulation of actin cytoskeleton organization	Biological Process	4	0.0429971	0.248308	3.04949	ENOG410XNWX/ENOG410YKF6/ENOG41126PD/COG5277
GO:0005956	protein kinase CK2 complex	Cellular Component	1	0.0834641	0.250392	11.5465	COG5041
GO:0009538	photosystem I reaction center	Cellular Component	1	0.0834641	0.250392	11.5465	ENOG4111KFU
GO:0035371	microtubule plus end	Cellular Component	1	0.0834641	0.250392	11.5465	ENOG410XP41
GO:0090066	regulation of anatomical structure size	Biological Process	5	0.0439681	0.253125	2.61087	ENOG410XNWX/ENOG410YKF6/ENOG41116AK/ENOG41126PD/COG5277
GO:0042176	regulation of protein catabolic process	Biological Process	4	0.0443241	0.254189	3.0193	COG5207/ENOG410XSIQ/ENOG410ZHZN/ENOG4112CFJ
GO:0010629	negative regulation of gene expression	Biological Process	16	0.0445656	0.254189	1.60923	ENOG410XPZW/ENOG410XPM7/ENOG410XPX3/ENOG410ZN1X/ENOG4111J4Y/ENOG4111Q3P/ENOG4111IUP/COG0789/COG3172/COG5247/ENOG410XRR7/ENOG410YKH9/ENOG410ZPAZ/ENOG4111TQH/ENOG41122MF/ENOG410XWQI
GO:0031324	negative regulation of cellular metabolic process	Biological Process	20	0.0445076	0.254189	1.52019	ENOG410XPZW/ENOG410XXC8/ENOG410XPM7/ENOG410XPX3/ENOG4111J4Y/ENOG4111Q3P/ENOG4111IUP/COG0789/COG3172/COG5247/ENOG410XRNN/ENOG410XRR7/ENOG410XSIQ/ENOG410YIXH/ENOG410YKH9/ENOG410ZPAZ/ENOG4111TQH/ENOG41122MF/ENOG4112CFJ/ENOG410XWQI
GO:0003810	protein-glutamine gamma-glutamyltransferase activity	Molecular Function	1	0.117919	0.254581	8.02064	ENOG410XQEZ
GO:0003951	NAD+ kinase activity	Molecular Function	1	0.117919	0.254581	8.02064	ENOG410XRG4
GO:0003956	NAD(P)+-protein-arginine ADP-ribosyltransferase activity	Molecular Function	1	0.117919	0.254581	8.02064		ENOG410XZ9D
GO:0003968	RNA-directed RNA polymerase activity	Molecular Function	1	0.117919	0.254581	8.02064	ENOG41128F3
GO:0004017	adenylate kinase activity	Molecular Function	1	0.117919	0.254581	8.02064	COG0563
GO:0004045	aminoacyl-tRNA hydrolase activity	Molecular Function	1	0.117919	0.254581	8.02064	COG1990
GO:0008242	omega peptidase activity	Molecular Function	1	0.117919	0.254581	8.02064	COG5207
GO:0008410	CoA-transferase activity	Molecular Function	1	0.117919	0.254581	8.02064	ENOG410XP3G
GO:0015419	sulfate transmembrane-transporting ATPase activity	Molecular Function	1	0.117919	0.254581	8.02064	COG4150
GO:0016703	oxidoreductase activity, acting on single donors with incorporation of molecular oxygen, incorporation of one atom of oxygen (internal monooxygenases or internal mixed function oxidases)	Molecular Function	1	0.117919	0.254581	8.02064	COG4638
GO:0019789	SUMO ligase activity	Molecular Function	1	0.117919	0.254581	8.02064	COG5078
GO:0008967	phosphoglycolate phosphatase activity	Molecular Function	2	0.116396	0.254581	3.41304	ENOG410ZI24/COG4229
GO:0003924	GTPase activity	Molecular Function	4	0.116708	0.254581	2.15319	ENOG410XNW9/ENOG4110367/ENOG410XNZV/ENOG410XPC4
GO:0046394	carboxylic acid biosynthetic process	Biological Process	14	0.0448358	0.254943	1.6703	COG1398/COG1142/COG4229/COG0736/COG0083/COG0304/COG1605/COG2170/ENOG410XQ2V/ENOG410XUK1/ENOG41122MF/COG0182/COG0511	ENOG410ZWMR
GO:0016705	oxidoreductase activity, acting on paired donors, with incorporation or reduction of molecular oxygen	Molecular Function	10	0.118866	0.255778	1.54243	COG1398/COG3555/ENOG410XNPZ/ENOG410ZHZN/COG3491/COG4638/COG1018/COG3145	ENOG410YBS4/ENOG4111I30
GO:0007431	salivary gland development	Biological Process	2	0.0453776	0.256446	5.86441	ENOG410XSJI/ENOG4112CFJ
GO:0043624	cellular protein complex disassembly	Biological Process	2	0.0453776	0.256446	5.86441	ENOG410XPQ6/ENOG41122P5
GO:0008320	protein transmembrane transporter activity	Molecular Function	4	0.120904	0.259307	2.12467	ENOG410ZZSY	ENOG410Z5SZ/ENOG410XUXP/ENOG410ZC21
GO:0002070	epithelial cell maturation	Biological Process	1	0.0514457	0.261905	19.0593	ENOG410XSJI
GO:0002905	regulation of mature B cell apoptotic process	Biological Process	1	0.0514457	0.261905	19.0593	ENOG41122MF
GO:0002906	negative regulation of mature B cell apoptotic process	Biological Process	1	0.0514457	0.261905	19.0593	ENOG41122MF
GO:0006000	fructose metabolic process	Biological Process	1	0.0514457	0.261905	19.0593	COG0406
GO:0019478	D-amino acid catabolic process	Biological Process	1	0.0514457	0.261905	19.0593	COG1490
GO:0019619	protocatechuate catabolic process	Biological Process	1	0.0514457	0.261905	19.0593	COG3485
GO:0030042	actin filament depolymerization	Biological Process	1	0.0514457	0.261905	19.0593	ENOG41122P5
GO:0030421	defecation	Biological Process	1	0.0514457	0.261905	19.0593	ENOG4111ZWP
GO:0031666	positive regulation of lipopolysaccharide-mediated signaling pathway	Biological Process	1	0.0514457	0.261905	19.0593	ENOG41122MF
GO:0032261	purine nucleotide salvage	Biological Process	1	0.0514457	0.261905	19.0593	COG0563
GO:0032964	collagen biosynthetic process	Biological Process	1	0.0514457	0.261905	19.0593	ENOG41112T8
GO:0033144	negative regulation of intracellular steroid hormone receptor signaling pathway	Biological Process	1	0.0514457	0.261905	19.0593	ENOG410XRR7
GO:0033239	negative regulation of cellular amine metabolic process	Biological Process	1	0.0514457	0.261905	19.0593	ENOG410XSIQ
GO:0042984	regulation of amyloid precursor protein biosynthetic process	Biological Process	1	0.0514457	0.261905	19.0593	ENOG410XRNN
GO:0044209	AMP salvage	Biological Process	1	0.0514457	0.261905	19.0593	COG0563
GO:0060753	regulation of mast cell chemotaxis	Biological Process	1	0.0514457	0.261905	19.0593	ENOG410ZN1X
GO:0060754	positive regulation of mast cell chemotaxis	Biological Process	1	0.0514457	0.261905	19.0593	ENOG410ZN1X
GO:0061081	positive regulation of myeloid leukocyte cytokine production involved in immune response	Biological Process	1	0.0514457	0.261905	19.0593	ENOG41122MF
GO:0090303	positive regulation of wound healing	Biological Process	1	0.0514457	0.261905	19.0593	ENOG410ZN1X
GO:0090344	negative regulation of cell aging	Biological Process	1	0.0514457	0.261905	19.0593	ENOG41122MF
GO:2000341	regulation of chemokine (C-X-C motif) ligand 2 production	Biological Process	1	0.0514457	0.261905	19.0593	ENOG41122MF
GO:2000343	positive regulation of chemokine (C-X-C motif) ligand 2 production	Biological Process	1	0.0514457	0.261905	19.0593	ENOG41122MF
GO:0002763	positive regulation of myeloid leukocyte differentiation	Biological Process	2	0.0485918	0.261905	5.64721	ENOG4111J4Y/ENOG410XPC4
GO:0006817	phosphate ion transport	Biological Process	2	0.0485918	0.261905	5.64721	ENOG410XPST/COG4619
GO:0030255	protein secretion by the type IV secretion system	Biological Process	2	0.0485918	0.261905	5.64721	ENOG410ZQT3	ENOG410ZRGM
GO:0043241	protein complex disassembly	Biological Process	2	0.0485918	0.261905	5.64721	ENOG410XPQ6/ENOG41122P5
GO:0044097	secretion by the type IV secretion system	Biological Process	2	0.0485918	0.261905	5.64721	ENOG410ZQT3	ENOG410ZRGM
GO:0000096	sulfur amino acid metabolic process	Biological Process	4	0.0470464	0.261905	2.96067	COG4229/COG5553/COG0182	ENOG410ZWMR
GO:0008544	epidermis development	Biological Process	5	0.0472505	0.261905	2.5583	ENOG4111J4Y/ENOG410ZH9F/ENOG410XQEZ/ENOG4111URZ/ENOG41121QW
GO:0009967	positive regulation of signal transduction	Biological Process	10	0.0471956	0.261905	1.85042	ENOG410XXC8/ENOG410XPM7/ENOG410ZN1X/ENOG4111DV3/ENOG4111PPH/COG5374/ENOG410XSJI/ENOG410ZPAZ/ENOG41116AK/ENOG41122MF
GO:0051188	cofactor biosynthetic process	Biological Process	11	0.047366	0.261905	1.78808	COG1763/COG1767/COG3697/ENOG410XRG4/COG0237/COG3172/COG0391/COG0669/COG1021	COG4825/COG0157
GO:0042981	regulation of apoptotic process	Biological Process	13	0.0468087	0.261905	1.69706	ENOG410XNPH/ENOG410XPX3/ENOG410Z2RX/ENOG410ZN1X/ENOG4111PPH/COG5374/ENOG410XRNN/ENOG410YKH9/ENOG410ZHZN/ENOG41116AK/ENOG4111FVP/ENOG4111Q2I/ENOG41122MF
GO:0016053	organic acid biosynthetic process	Biological Process	14	0.046766	0.261905	1.65991	COG1398/COG1142/COG4229/COG0736/COG0083/COG0304/COG1605/COG2170/ENOG410XQ2V/ENOG410XUK1/ENOG41122MF/COG0182/COG0511	ENOG410ZWMR
GO:0051128	regulation of cellular component organization	Biological Process	18	0.0514148	0.261905	1.53155	ENOG410ZWQB/ENOG410XPQ6/ENOG41114BV/ENOG4111PPH/ENOG410XNWX/ENOG410XQFP/ENOG410XRNN/ENOG410XRR7/ENOG410YCCP/ENOG410YKF6/ENOG41116AK/ENOG4111RFI/ENOG41122P5/ENOG41126PD/ENOG4112CFJ/COG5277	ENOG410ZPD5/ENOG410ZRKM
GO:0009893	positive regulation of metabolic process	Biological Process	22	0.0499818	0.261905	1.46739	COG2909/ENOG410XNPH/COG5207/ENOG410Y2AP/ENOG410ZN1X/ENOG4111J4Y/ENOG4111T4Y/ENOG4111IUP/ENOG411240A/COG0789/ENOG410XT8S/COG5123/ENOG410XPC4/ENOG410XQCJ/ENOG410XRR7/ENOG410XSIQ/ENOG410XZYE/ENOG410ZHZN/ENOG4111ZWP/ENOG41122MF/ENOG410XRKC/ENOG410YXX3
GO:0044260	cellular macromolecule metabolic process	Biological Process	219	0.0503914	0.261905	1.10285	COG1398/ENOG410ZIII/ENOG410ZUEM/ENOG4111K5N/ENOG410Y1MH/COG3555/ENOG410XPZW/ENOG4111W7U/COG1763/COG1767/COG2094/COG2909/COG3697/COG4191/ENOG410XNYY/ENOG410ZG3Y/ENOG410XNPH/ENOG410XNZJ/ENOG410XS6T/ENOG410Y3Y9/ENOG4111QD9/ENOG410XT7A/COG1990/COG2771/COG2852/ENOG410XQ2C/ENOG410XRKS/COG5077/COG5207/COG5211/COG5333/ENOG410XP4M/ENOG410XPE3/ENOG410XPM7/ENOG410XPX3/ENOG410XR8A/ENOG410XTAZ/ENOG410XTFH/ENO…	ENOG410ZY8F/ENOG4111IGD/ENOG4111MQ2/ENOG4112BMK/ENOG410XWTE/COG0185/COG0197/COG0199/COG1442/COG1841/COG4096/ENOG410YGGY/ENOG410ZVH9/ENOG410ZVQ7/ENOG411226R/ENOG41100U3/COG0030/COG0186/COG0198/COG0291/COG0338/ENOG410YZZG/ENOG410ZC6P/ENOG4111Q5V/ENOG410ZW9Z/ENOG410XUWM/ENOG410XWD6/COG0089/ENOG410YID7/ENOG410ZX7I/ENOG41112QY/ENOG4111GDS/ENOG411241K/ENOG410XNXF/ENOG410XZ9D/ENOG410Y603/ENOG410ZPSF/ENO…
GO:0071265	L-methionine biosynthetic process	Biological Process	2	0.0518858	0.26342	5.44553	COG4229/COG0182
GO:1901566	organonitrogen compound biosynthetic process	Biological Process	23	0.0520695	0.263629	1.44675	COG1142/COG1763/ENOG4111JEH/COG4229/ENOG4111TPV/ENOG410XRG4/COG0083/COG0237/COG0711/COG1605/COG2170/COG3172/ENOG410XQ2V/ENOG410XSIQ/COG0182/COG0563/COG0669/COG1021/COG2109	ENOG411177X/ENOG410ZWMR/COG4825/COG0157
GO:0005770	late endosome	Cellular Component	3	0.0886812	0.263808	2.85265	ENOG410XNZV/ENOG410XQ96/ENOG4111FVP
GO:0005675	holo TFIIH complex	Cellular Component	1	0.094806	0.264262	10.1032	COG5333
GO:0030127	COPII vesicle coat	Cellular Component	1	0.094806	0.264262	10.1032	COG5047
GO:0030694	bacterial-type flagellum basal body, rod	Cellular Component	1	0.094806	0.264262	10.1032	COG2063
GO:0030700	glycine reductase complex	Cellular Component	1	0.094806	0.264262	10.1032		ENOG410ZWHF
GO:0005773	vacuole	Cellular Component	8	0.0918343	0.264262	1.74286	ENOG410YIB0/ENOG41117EV/ENOG410XNZV/ENOG410XQ96/ENOG410XRNN/ENOG410XSI5/ENOG410XYAV/ENOG4111Q8S
GO:0031966	mitochondrial membrane	Cellular Component	9	0.0933279	0.264262	1.67225	ENOG4111MMM/ENOG4111PPH/ENOG4111S2F/ENOG410XPST/ENOG410Y341/ENOG4111KIB/ENOG4111T97/ENOG4111W6X/ENOG411230N
GO:0005829	cytosol	Cellular Component	12	0.0928602	0.264262	1.54443	ENOG410XPRD/ENOG410XXC8/ENOG4111DVK/ENOG4111Q3P/ENOG4111S6I/COG2157/COG2163/ENOG410XRR7/ENOG4111GWT/ENOG4112CFJ/COG1018	COG5026
GO:0005739	mitochondrion	Cellular Component	21	0.0896265	0.264262	1.37547	COG1990/ENOG410XR1F/ENOG410YNFM/ENOG410Z2RX/ENOG4111F79/ENOG4111MMM/ENOG4111PPH/ENOG4111S2F/ENOG4111S6I/ENOG4111UER/ENOG41129XV/COG0062/COG1965/ENOG410XPST/ENOG410Y341/ENOG410ZT8U/ENOG4111KIB/ENOG4111T97/ENOG4111W6X/ENOG411230N	COG5026
GO:0008199	ferric iron binding	Molecular Function	2	0.124636	0.266435	3.27373	COG1965/COG3485
GO:0003691	double-stranded telomeric DNA binding	Molecular Function	1	0.128919	0.267692	7.29149	ENOG410YKH9
GO:0003989	acetyl-CoA carboxylase activity	Molecular Function	1	0.128919	0.267692	7.29149	COG0511
GO:0004747	ribokinase activity	Molecular Function	1	0.128919	0.267692	7.29149		ENOG410Z2NZ
GO:0005154	epidermal growth factor receptor binding	Molecular Function	1	0.128919	0.267692	7.29149	ENOG410YCRW
GO:0008252	nucleotidase activity	Molecular Function	1	0.128919	0.267692	7.29149	ENOG410XPRD
GO:0016722	oxidoreductase activity, oxidizing metal ions	Molecular Function	1	0.128919	0.267692	7.29149	COG1965
GO:0050308	sugar-phosphatase activity	Molecular Function	1	0.128919	0.267692	7.29149	COG0406
GO:0008028	monocarboxylic acid transmembrane transporter activity	Molecular Function	2	0.128807	0.267692	3.20825	ENOG4111UER/COG4147
GO:0016667	oxidoreductase activity, acting on a sulfur group of donors	Molecular Function	6	0.128175	0.267692	1.76278	COG2761/COG3917/ENOG410YCZW	ENOG4111I30/ENOG410ZVXI/ENOG410ZTG4
GO:0000270	peptidoglycan metabolic process	Biological Process	6	0.0532887	0.269064	2.24228	ENOG41122BD/COG2377/COG3584/ENOG4111GG1/ENOG4111IZY	ENOG410YYPE
GO:0045597	positive regulation of cell differentiation	Biological Process	7	0.0541892	0.272865	2.0765	ENOG4111J4Y/ENOG4111T4Y/ENOG410XPC4/ENOG410XRR7/ENOG410YKF6/ENOG410YKH9/ENOG41116AK
GO:0005201	extracellular matrix structural constituent	Molecular Function	2	0.13301	0.273574	3.14535	ENOG4110N7S/ENOG41112T8
GO:0050661	NADP binding	Molecular Function	2	0.13301	0.273574	3.14535	COG4091/COG2085
GO:0070011	peptidase activity, acting on L-amino acid peptides	Molecular Function	28	0.132944	0.273574	1.25392	ENOG41126AP/COG2939/ENOG410Y3Y9/ENOG410ZYXR/COG5077/COG5207/ENOG410XT6X/ENOG410Z0R9/ENOG410ZJSC/ENOG4111FYU/ENOG4111QIQ/ENOG41122BD/ENOG410XNUF/ENOG410XZ09/ENOG410ZRH9/ENOG410ZWUR/ENOG410XP21/ENOG410XS23/ENOG410YAMA/COG2317/COG5405	ENOG41123SK/ENOG410XXV3/COG0705/ENOG410XUI8/ENOG4110H6N/ENOG410XVZG/ENOG4111K71
GO:0033138	positive regulation of peptidyl-serine phosphorylation	Biological Process	2	0.0552572	0.275987	5.25775	ENOG4111T4Y/ENOG41122MF
GO:0060350	endochondral bone morphogenesis	Biological Process	2	0.0552572	0.275987	5.25775	ENOG4111J4Y/ENOG410XPC4
GO:0055085	transmembrane transport	Biological Process	62	0.0549782	0.275987	1.23027	ENOG410XRPZ/ENOG410XSCS/ENOG410YEIN/ENOG410ZVYD/ENOG4111XBS/COG3633/ENOG410ZR0Y/ENOG410ZVI6/ENOG410Y3SX/ENOG4111TPV/ENOG410XR1F/ENOG410Y1WV/ENOG410ZQT3/ENOG410ZZSY/ENOG4111FTV/ENOG4111UER/ENOG411230E/ENOG410XP5V/ENOG410XRIB/ENOG410Y0M7/COG0711/COG0814/COG1114/COG1135/COG1970/COG1972/COG4214/COG4988/ENOG410XNVC/ENOG4111HRW/ENOG410XPST/ENOG410XRCD/ENOG410Y204/ENOG4111E7R/ENOG4111T97/ENOG4111VYH/COG…	ENOG410XUK2/ENOG410Z5SZ/ENOG410XP95/ENOG410ZWA1/ENOG4111M32/COG0201/ENOG410ZRGM/ENOG410XUXP/ENOG410ZC21/ENOG410XNUG/ENOG410Z2NZ/ENOG410ZVZD/ENOG410XPTR/ENOG410XRD8/ENOG4111NND
GO:0012506	vesicle membrane	Cellular Component	4	0.100288	0.27736	2.27677	COG5047/ENOG410XQ96/ENOG410XRNN/ENOG4111K8F
GO:0043067	regulation of programmed cell death	Biological Process	13	0.0561639	0.27976	1.64906	ENOG410XNPH/ENOG410XPX3/ENOG410Z2RX/ENOG410ZN1X/ENOG4111PPH/COG5374/ENOG410XRNN/ENOG410YKH9/ENOG410ZHZN/ENOG41116AK/ENOG4111FVP/ENOG4111Q2I/ENOG41122MF
GO:0042611	MHC protein complex	Cellular Component	2	0.102955	0.282528	3.67387	ENOG410YTDG/ENOG4111K8F
GO:0004096	catalase activity	Molecular Function	1	0.139782	0.284805	6.68386		ENOG4111FMM
GO:0016421	CoA carboxylase activity	Molecular Function	1	0.139782	0.284805	6.68386	COG0511
GO:0035250	UDP-galactosyltransferase activity	Molecular Function	1	0.139782	0.284805	6.68386		COG1442
GO:0004518	nuclease activity	Molecular Function	26	0.140588	0.285556	1.257	ENOG410Y1MH/COG2852/ENOG410XXTX/ENOG4111HW4/COG3298/ENOG410YEJ3/ENOG410ZWMM/ENOG41125ZJ/ENOG410YC6S/ENOG4111YFA/COG0689/COG0817/ENOG410YB9M/ENOG410XQD7/ENOG410ZHVV/ENOG410ZIXD/ENOG41101U4/ENOG4111NBJ	COG4096/ENOG410Y256/ENOG410YZZG/ENOG410XPYJ/ENOG4111NKQ/ENOG410YEMG/ENOG410ZFPC/COG0732
GO:0000307	cyclin-dependent protein kinase holoenzyme complex	Cellular Component	1	0.106008	0.286464	8.98058	ENOG410XRKC
GO:0048188	Set1C/COMPASS complex	Cellular Component	1	0.106008	0.286464	8.98058	ENOG41123UZ
GO:0001300	chronological cell aging	Biological Process	1	0.0638886	0.289378	15.2475	ENOG4111PPH
GO:0006741	NADP biosynthetic process	Biological Process	1	0.0638886	0.289378	15.2475	ENOG410XRG4
GO:0007527	adult somatic muscle development	Biological Process	1	0.0638886	0.289378	15.2475	ENOG410XSIZ
GO:0010561	negative regulation of glycoprotein biosynthetic process	Biological Process	1	0.0638886	0.289378	15.2475	ENOG410XRNN
GO:0010738	regulation of protein kinase A signaling cascade	Biological Process	1	0.0638886	0.289378	15.2475	ENOG41122MF
GO:0010739	positive regulation of protein kinase A signaling cascade	Biological Process	1	0.0638886	0.289378	15.2475	ENOG41122MF
GO:0018196	peptidyl-asparagine modification	Biological Process	1	0.0638886	0.289378	15.2475	ENOG410XSF3
GO:0018279	protein N-linked glycosylation via asparagine	Biological Process	1	0.0638886	0.289378	15.2475	ENOG410XSF3
GO:0019614	catechol-containing compound catabolic process	Biological Process	1	0.0638886	0.289378	15.2475	COG3485
GO:0030011	maintenance of cell polarity	Biological Process	1	0.0638886	0.289378	15.2475	ENOG410XP41
GO:0031017	exocrine pancreas development	Biological Process	1	0.0638886	0.289378	15.2475	ENOG410XSJI
GO:0031581	hemidesmosome assembly	Biological Process	1	0.0638886	0.289378	15.2475	ENOG410XP41
GO:0032331	negative regulation of chondrocyte differentiation	Biological Process	1	0.0638886	0.289378	15.2475	ENOG410YCRW
GO:0032367	intracellular cholesterol transport	Biological Process	1	0.0638886	0.289378	15.2475	ENOG4111Q8S
GO:0034047	regulation of protein phosphatase type 2A activity	Biological Process	1	0.0638886	0.289378	15.2475	ENOG410XT96
GO:0034063	stress granule assembly	Biological Process	1	0.0638886	0.289378	15.2475	ENOG410XXC8
GO:0042487	regulation of odontogenesis of dentin-containing tooth	Biological Process	1	0.0638886	0.289378	15.2475	ENOG4111J4Y
GO:0042711	maternal behavior	Biological Process	1	0.0638886	0.289378	15.2475	ENOG410ZPAZ
GO:0042780	tRNA 3'-end processing	Biological Process	1	0.0638886	0.289378	15.2475	COG0617
GO:0043653	mitochondrial fragmentation involved in apoptotic process	Biological Process	1	0.0638886	0.289378	15.2475	ENOG4111PPH
GO:0046278	protocatechuate metabolic process	Biological Process	1	0.0638886	0.289378	15.2475	COG3485
GO:0048266	behavioral response to pain	Biological Process	1	0.0638886	0.289378	15.2475	ENOG4111J4Y
GO:0060457	negative regulation of digestive system process	Biological Process	1	0.0638886	0.289378	15.2475	ENOG410XQWZ
GO:0060746	parental behavior	Biological Process	1	0.0638886	0.289378	15.2475	ENOG410ZPAZ
GO:0071071	regulation of phospholipid biosynthetic process	Biological Process	1	0.0638886	0.289378	15.2475	ENOG410XSIQ
GO:2000508	regulation of dendritic cell chemotaxis	Biological Process	1	0.0638886	0.289378	15.2475	ENOG410XRR7
GO:2000510	positive regulation of dendritic cell chemotaxis	Biological Process	1	0.0638886	0.289378	15.2475	ENOG410XRR7
GO:0050777	negative regulation of immune response	Biological Process	2	0.0587032	0.289378	5.08249	ENOG41112T8/ENOG410YAMA
GO:0051781	positive regulation of cell division	Biological Process	2	0.0622215	0.289378	4.91854	ENOG410ZN1X/ENOG4111ZWP
GO:0009086	methionine biosynthetic process	Biological Process	3	0.0623841	0.289378	3.31467	COG4229/COG0182	ENOG410ZWMR
GO:0032970	regulation of actin filament-based process	Biological Process	4	0.0620123	0.289378	2.69867	ENOG410XNWX/ENOG410YKF6/ENOG41126PD/COG5277
GO:0042493	response to drug	Biological Process	5	0.0631101	0.289378	2.353	ENOG410ZN1X/ENOG410XPC4/ENOG410YTDG/ENOG4112CFJ	ENOG410XP95
GO:0023056	positive regulation of signaling	Biological Process	10	0.0601714	0.289378	1.76885	ENOG410XXC8/ENOG410XPM7/ENOG410ZN1X/ENOG4111DV3/ENOG4111PPH/COG5374/ENOG410XSJI/ENOG410ZPAZ/ENOG41116AK/ENOG41122MF
GO:0048584	positive regulation of response to stimulus	Biological Process	13	0.0622207	0.289378	1.62207	ENOG410XNPH/ENOG410XXC8/ENOG410XPM7/ENOG410ZN1X/ENOG4111DV3/ENOG4111PPH/COG5374/ENOG410XRR7/ENOG410XSJI/ENOG410YTDG/ENOG410ZPAZ/ENOG41116AK/ENOG41122MF
GO:0045892	negative regulation of transcription, DNA-dependent	Biological Process	14	0.0613258	0.289378	1.59302	ENOG410XPZW/ENOG410XPM7/ENOG410XPX3/ENOG4111J4Y/ENOG4111Q3P/ENOG4111IUP/COG0789/COG3172/COG5247/ENOG410XRR7/ENOG410YKH9/ENOG410ZPAZ/ENOG4111TQH/ENOG410XWQI
GO:0005976	polysaccharide metabolic process	Biological Process	17	0.0584663	0.289378	1.52654	ENOG4111K5N/ENOG41124S7/ENOG410XQAU/ENOG410XTFH/ENOG410XWXT/ENOG411240A/ENOG410XNUF	ENOG41124M2/COG1442/ENOG410XP95/ENOG410ZVH9/ENOG410Y3VQ/ENOG410XRTQ/ENOG410ZIM0/ENOG410XPHB/ENOG410Y4SU/ENOG4110AED
GO:0019538	protein metabolic process	Biological Process	100	0.0622106	0.289378	1.16286	ENOG410ZIII/ENOG41126AP/COG3555/COG1763/COG1767/COG2939/COG3697/COG4191/ENOG410XNPH/ENOG410Y3Y9/ENOG4111QD9/ENOG410ZYXR/COG1990/COG5077/COG5207/COG5211/COG5333/ENOG410XPE3/ENOG410XR8A/ENOG410XT6X/ENOG410YCRW/ENOG410Z0R9/ENOG410ZJSC/ENOG410ZN1X/ENOG4111J4Y/ENOG4111Q3P/ENOG4111QIQ/ENOG4111S6I/ENOG4111UAW/ENOG41123UZ/ENOG410XR3Z/ENOG41112T8/ENOG41122BD/COG1825/ENOG410XQWZ/ENOG410XZ09/ENOG410ZRH9/ENO…	ENOG410ZY8F/ENOG41123SK/ENOG410XXV3/ENOG4112BMK/COG0185/COG0197/COG0199/COG0705/COG1841/ENOG411226R/COG0186/COG0198/COG0291/ENOG410ZW9Z/COG0089/ENOG410XUI8/ENOG410YX06/ENOG411241K/ENOG410XNXF/ENOG410XZ9D/ENOG4110H6N/COG2020/ENOG410XVZG/ENOG410ZI0I
GO:0016799	hydrolase activity, hydrolyzing N-glycosyl compounds	Molecular Function	3	0.143836	0.291245	2.29161	COG2094/COG3663/ENOG410YIXH
GO:0045493	xylan catabolic process	Biological Process	3	0.0645679	0.291351	3.26732		ENOG410ZVH9/ENOG410XPHB/ENOG4110AED
GO:0009892	negative regulation of metabolic process	Biological Process	21	0.0646397	0.291351	1.43715	ENOG410XPZW/ENOG410XXC8/ENOG410XPM7/ENOG410XPX3/ENOG410ZN1X/ENOG4111J4Y/ENOG4111Q3P/ENOG4111IUP/COG0789/COG3172/COG5247/ENOG410XRNN/ENOG410XRR7/ENOG410XSIQ/ENOG410YIXH/ENOG410YKH9/ENOG410ZPAZ/ENOG4111TQH/ENOG41122MF/ENOG4112CFJ/ENOG410XWQI
GO:0006771	riboflavin metabolic process	Biological Process	2	0.0658094	0.294469	4.76483	ENOG4111JEH	ENOG411177X
GO:0009231	riboflavin biosynthetic process	Biological Process	2	0.0658094	0.294469	4.76483	ENOG4111JEH	ENOG411177X
GO:0035272	exocrine system development	Biological Process	2	0.0658094	0.294469	4.76483	ENOG410XSJI/ENOG4112CFJ
GO:0009897	external side of plasma membrane	Cellular Component	4	0.110146	0.295391	2.19933	ENOG41114BV/ENOG410XQ96/ENOG410XRR7/ENOG410YTDG
GO:0004106	chorismate mutase activity	Molecular Function	1	0.150509	0.295578	6.16972	COG1605
GO:0004308	exo-alpha-sialidase activity	Molecular Function	1	0.150509	0.295578	6.16972	ENOG4111Y9M
GO:0008821	crossover junction endodeoxyribonuclease activity	Molecular Function	1	0.150509	0.295578	6.16972	COG0817
GO:0015114	phosphate ion transmembrane transporter activity	Molecular Function	1	0.150509	0.295578	6.16972	COG4619
GO:0015116	sulfate transmembrane transporter activity	Molecular Function	1	0.150509	0.295578	6.16972	COG4150
GO:0016899	oxidoreductase activity, acting on the CH-OH group of donors, oxygen as acceptor	Molecular Function	1	0.150509	0.295578	6.16972	COG1304
GO:0016997	alpha-sialidase activity	Molecular Function	1	0.150509	0.295578	6.16972	ENOG4111Y9M
GO:0019203	carbohydrate phosphatase activity	Molecular Function	1	0.150509	0.295578	6.16972	COG0406
GO:0016888	endodeoxyribonuclease activity, producing 5'-phosphomonoesters	Molecular Function	3	0.149668	0.295578	2.24878		COG4096/ENOG410ZFPC/COG0732
GO:0003676	nucleic acid binding	Molecular Function	208	0.146431	0.295578	1.06655	COG1398/ENOG410Y0CH/ENOG410ZUEM/ENOG41121QB/ENOG410Y1MH/ENOG4112BFG/ENOG4111S3S/ENOG4111W7U/COG2094/COG2909/ENOG410XNYY/ENOG410ZG3Y/ENOG4111M9C/ENOG410XNZJ/ENOG410XS6T/ENOG410XTB7/ENOG410Y3Y9/ENOG4111QD9/ENOG410XT7A/COG2771/ENOG410XQ2C/ENOG410XRKS/ENOG41129EM/COG3298/ENOG410XP4M/ENOG410XPM7/ENOG410XTAZ/ENOG410XVUU/ENOG410XXHC/ENOG410XXPP/ENOG410Y2AP/ENOG410Y4DF/ENOG410YAJZ/ENOG410YBA4/ENOG410YEFC…	ENOG410ZY8F/ENOG410YX0Q/ENOG4111IGD/ENOG4111MQ2/COG0185/COG0197/COG0199/COG4096/ENOG410YGGY/ENOG410ZKBW/ENOG410ZVQ7/ENOG41100U3/ENOG410Y1M2/COG0030/COG0186/COG0198/COG0338/COG3943/ENOG410Y256/ENOG410YMBB/ENOG410YWEG/ENOG410YZZG/ENOG410ZC6P/ENOG4111Q5V/ENOG4111RCA/COG4197/ENOG410XUWM/ENOG410YWHP/ENOG410Z6QQ/ENOG410ZYKW/COG0089/COG1568/ENOG410Y1AM/ENOG410YID7/ENOG410YP9G/ENOG410ZQZ9/ENOG410ZSS4/ENO…
GO:0031406	carboxylic acid binding	Molecular Function	5	0.151602	0.296831	1.78236	COG2085/ENOG41114BV/COG1605/COG1760/ENOG410ZHZN
GO:0010605	negative regulation of macromolecule metabolic process	Biological Process	20	0.0665035	0.296856	1.44663	ENOG410XPZW/ENOG410XXC8/ENOG410XPM7/ENOG410XPX3/ENOG410ZN1X/ENOG4111J4Y/ENOG4111Q3P/ENOG4111IUP/COG0789/COG3172/COG5247/ENOG410XRNN/ENOG410XRR7/ENOG410YIXH/ENOG410YKH9/ENOG410ZPAZ/ENOG4111TQH/ENOG41122MF/ENOG4112CFJ/ENOG410XWQI
GO:0006487	protein N-linked glycosylation	Biological Process	2	0.0694645	0.298536	4.62045	ENOG410XPE3/ENOG410XSF3
GO:0006740	NADPH regeneration	Biological Process	2	0.0694645	0.298536	4.62045	COG2085/ENOG410XQ2V
GO:0015749	monosaccharide transport	Biological Process	2	0.0694645	0.298536	4.62045	COG4214/ENOG410XR1U
GO:0042537	benzene-containing compound metabolic process	Biological Process	2	0.0694645	0.298536	4.62045	COG3836/COG3485
GO:0042726	flavin-containing compound metabolic process	Biological Process	2	0.0694645	0.298536	4.62045	ENOG4111JEH	ENOG411177X
GO:0042727	flavin-containing compound biosynthetic process	Biological Process	2	0.0694645	0.298536	4.62045	ENOG4111JEH	ENOG411177X
GO:0045639	positive regulation of myeloid cell differentiation	Biological Process	2	0.0694645	0.298536	4.62045	ENOG4111J4Y/ENOG410XPC4
GO:0010410	hemicellulose metabolic process	Biological Process	3	0.0690397	0.298536	3.17656		ENOG410ZVH9/ENOG410XPHB/ENOG4110AED
GO:0031589	cell-substrate adhesion	Biological Process	3	0.0690397	0.298536	3.17656	ENOG41112T8/ENOG41116AK/ENOG4111GWT
GO:0045491	xylan metabolic process	Biological Process	3	0.0690397	0.298536	3.17656		ENOG410ZVH9/ENOG410XPHB/ENOG4110AED
GO:0006457	protein folding	Biological Process	6	0.0675837	0.298536	2.10795	ENOG4111Q3P/ENOG4111S6I/ENOG410XP7T/ENOG410XRR7/ENOG410YTDG/ENOG410Z0G4
GO:0030163	protein catabolic process	Biological Process	8	0.0683992	0.298536	1.86513	COG5077/COG5207/ENOG410XR8A/COG5078/ENOG410XP21/ENOG410XS23/ENOG410YAMA/COG5405
GO:0010647	positive regulation of cell communication	Biological Process	10	0.0670543	0.298536	1.73267	ENOG410XXC8/ENOG410XPM7/ENOG410ZN1X/ENOG4111DV3/ENOG4111PPH/COG5374/ENOG410XSJI/ENOG410ZPAZ/ENOG41116AK/ENOG41122MF
GO:0006313	transposition, DNA-mediated	Biological Process	10	0.0694556	0.298536	1.72093	COG1398/ENOG410XXHC/ENOG410YGX5/ENOG41128FE/ENOG410XPNN/ENOG410ZX3F/ENOG4112CNV	ENOG4111MQ2/ENOG410ZVQ7/ENOG410Y603
GO:1901605	alpha-amino acid metabolic process	Biological Process	10	0.0694556	0.298536	1.72093	COG1142/COG4229/COG0083/COG1605/ENOG410ZBRG/COG5553/ENOG410ZHZN/COG0182/COG1490	ENOG410ZWMR
GO:0010941	regulation of cell death	Biological Process	13	0.0680315	0.298536	1.59853	ENOG410XNPH/ENOG410XPX3/ENOG410Z2RX/ENOG410ZN1X/ENOG4111PPH/COG5374/ENOG410XRNN/ENOG410YKH9/ENOG410ZHZN/ENOG41116AK/ENOG4111FVP/ENOG4111Q2I/ENOG41122MF
GO:0051253	negative regulation of RNA metabolic process	Biological Process	14	0.0699618	0.299976	1.56041	ENOG410XPZW/ENOG410XPM7/ENOG410XPX3/ENOG4111J4Y/ENOG4111Q3P/ENOG4111IUP/COG0789/COG3172/COG5247/ENOG410XRR7/ENOG410YKH9/ENOG410ZPAZ/ENOG4111TQH/ENOG410XWQI
GO:0032196	transposition	Biological Process	10	0.070268	0.300591	1.71706	COG1398/ENOG410XXHC/ENOG410YGX5/ENOG41128FE/ENOG410XPNN/ENOG410ZX3F/ENOG4112CNV	ENOG4111MQ2/ENOG410ZVQ7/ENOG410Y603
GO:0051216	cartilage development	Biological Process	3	0.0713269	0.30163	3.13304	ENOG4111J4Y/ENOG410XPC4/ENOG4112CFJ
GO:2001020	regulation of response to DNA damage stimulus	Biological Process	3	0.0713269	0.30163	3.13304	ENOG41122MF/ENOG410XVZ9	ENOG410ZYG2
GO:0006486	protein glycosylation	Biological Process	5	0.071324	0.30163	2.26897	ENOG410XPE3/ENOG410ZN1X/ENOG410XSF3/ENOG4111Q2I	ENOG410XZ9D
GO:0045454	cell redox homeostasis	Biological Process	7	0.0710137	0.30163	1.94767	ENOG410XR1F/ENOG4111NKN/ENOG410ZHZN	ENOG410YBS4/ENOG4111I30/ENOG410ZVXI/ENOG410ZTG4
GO:0065008	regulation of biological quality	Biological Process	30	0.0706905	0.30163	1.33282	ENOG410ZWQB/COG5207/ENOG410XR1F/ENOG410XT6X/ENOG4111PPH/ENOG4111T4Y/ENOG4111NKN/COG5196/COG5374/ENOG410XNWX/ENOG410XPC4/ENOG410XQEZ/ENOG410XRR7/ENOG410XSIQ/ENOG410YHHV/ENOG410YKF6/ENOG410YKH9/ENOG410ZHZN/ENOG41116AK/ENOG4111Q8S/ENOG41126PD/COG5277	ENOG410YBS4/ENOG4111I30/ENOG410ZPD5/ENOG410ZVXI/ENOG410ZRKM/COG5026/ENOG410XQZU/ENOG410ZTG4
GO:0022829	wide pore channel activity	Molecular Function	3	0.155574	0.301889	2.20751	ENOG410XP5V/ENOG410YHNX/ENOG4110ID9
GO:0016810	hydrolase activity, acting on carbon-nitrogen (but not peptide) bonds	Molecular Function	9	0.155486	0.301889	1.48837	ENOG41122BD/COG3454/ENOG410Y58R/ENOG410ZIMQ/ENOG4111GG1/ENOG4111IZY	ENOG410Y01I/ENOG410YYPE/COG3233
GO:0016491	oxidoreductase activity	Molecular Function	65	0.155356	0.301889	1.13656	COG1398/COG3555/ENOG4111PVT/COG1142/COG1526/COG4091/ENOG4111JEH/ENOG410XP44/ENOG4111MF7/ENOG4110BVX/COG2085/ENOG410XP22/ENOG410ZQT3/ENOG41111I7/ENOG4111S2F/ENOG410XRY7/ENOG410XWKU/COG1605/COG1965/COG2329/COG2414/COG2761/ENOG410XNPZ/ENOG410XQ2V/ENOG410ZME9/COG3917/COG5553/ENOG410XRJF/ENOG410Y341/ENOG410YCZW/ENOG410ZHZN/ENOG410ZT9P/ENOG4111KIB/ENOG4111T97/ENOG4111VKY/ENOG411230N/COG2142/COG3485/COG…	ENOG410YE40/ENOG4111FMM/ENOG4111JHN/ENOG410YBS4/ENOG410ZWHF/ENOG411177X/ENOG4111I30/ENOG4111YXI/ENOG4112DBK/ENOG410XRTQ/ENOG410Y5A2/ENOG410ZVXI/ENOG410ZVFI/ENOG410ZTG4/ENOG41127NF
GO:0001975	response to amphetamine	Biological Process	1	0.0761686	0.303361	12.7062	ENOG410XPC4
GO:0006571	tyrosine biosynthetic process	Biological Process	1	0.0761686	0.303361	12.7062	COG1605
GO:0014075	response to amine stimulus	Biological Process	1	0.0761686	0.303361	12.7062	ENOG410XPC4
GO:0015837	amine transport	Biological Process	1	0.0761686	0.303361	12.7062	COG4525
GO:0019511	peptidyl-proline hydroxylation	Biological Process	1	0.0761686	0.303361	12.7062	ENOG410ZHZN
GO:0030854	positive regulation of granulocyte differentiation	Biological Process	1	0.0761686	0.303361	12.7062	ENOG4111J4Y
GO:0032306	regulation of prostaglandin secretion	Biological Process	1	0.0761686	0.303361	12.7062	ENOG41122MF
GO:0032308	positive regulation of prostaglandin secretion	Biological Process	1	0.0761686	0.303361	12.7062	ENOG41122MF
GO:0032366	intracellular sterol transport	Biological Process	1	0.0761686	0.303361	12.7062	ENOG4111Q8S
GO:0032609	interferon-gamma production	Biological Process	1	0.0761686	0.303361	12.7062	ENOG4111J4Y
GO:0034314	Arp2/3 complex-mediated actin nucleation	Biological Process	1	0.0761686	0.303361	12.7062	COG5277
GO:0045176	apical protein localization	Biological Process	1	0.0761686	0.303361	12.7062	ENOG410XPQ6
GO:0050435	beta-amyloid metabolic process	Biological Process	1	0.0761686	0.303361	12.7062	ENOG410XT6X
GO:0051261	protein depolymerization	Biological Process	1	0.0761686	0.303361	12.7062	ENOG41122P5
GO:0070584	mitochondrion morphogenesis	Biological Process	1	0.0761686	0.303361	12.7062	ENOG4111PPH
GO:0090162	establishment of epithelial cell polarity	Biological Process	1	0.0761686	0.303361	12.7062	ENOG410XQFP
GO:2000209	regulation of anoikis	Biological Process	1	0.0761686	0.303361	12.7062	ENOG410XPX3
GO:0030216	keratinocyte differentiation	Biological Process	2	0.0731846	0.303361	4.48455	ENOG410XQEZ/ENOG41121QW
GO:0045669	positive regulation of osteoblast differentiation	Biological Process	2	0.0731846	0.303361	4.48455	ENOG4111J4Y/ENOG410XPC4
GO:0006555	methionine metabolic process	Biological Process	3	0.0736478	0.303361	3.0907	COG4229/COG0182	ENOG410ZWMR
GO:0046365	monosaccharide catabolic process	Biological Process	3	0.0736478	0.303361	3.0907	ENOG410XQ2V/COG1869	COG5026
GO:0006662	glycerol ether metabolic process	Biological Process	3	0.0760019	0.303361	3.04949		ENOG4111I30/ENOG410ZVXI/ENOG410ZTG4
GO:0043413	macromolecule glycosylation	Biological Process	5	0.0727474	0.303361	2.25554	ENOG410XPE3/ENOG410ZN1X/ENOG410XSF3/ENOG4111Q2I	ENOG410XZ9D
GO:0022604	regulation of cell morphogenesis	Biological Process	6	0.0736203	0.303361	2.06047	ENOG410ZWQB/ENOG410XRR7/ENOG410YKF6/ENOG41116AK	ENOG410ZPD5/ENOG410ZRKM
GO:0030036	actin cytoskeleton organization	Biological Process	7	0.07209	0.303361	1.94059	ENOG410XNWX/ENOG410XQFP/ENOG410XR5K/ENOG410XRR7/ENOG41122P5/ENOG41126PD/COG5277
GO:0051172	negative regulation of nitrogen compound metabolic process	Biological Process	15	0.0745574	0.303361	1.51867	ENOG410XPZW/ENOG410XPM7/ENOG410XPX3/ENOG4111J4Y/ENOG4111Q3P/ENOG4111IUP/COG0789/COG3172/COG5247/ENOG410XRR7/ENOG410XSIQ/ENOG410YKH9/ENOG410ZPAZ/ENOG4111TQH/ENOG410XWQI
GO:0010604	positive regulation of macromolecule metabolic process	Biological Process	20	0.0720834	0.303361	1.43169	COG2909/ENOG410XNPH/COG5207/ENOG410Y2AP/ENOG410ZN1X/ENOG4111J4Y/ENOG4111T4Y/ENOG4111IUP/COG0789/ENOG410XT8S/COG5123/ENOG410XQCJ/ENOG410XRR7/ENOG410XSIQ/ENOG410XZYE/ENOG410ZHZN/ENOG4111ZWP/ENOG41122MF/ENOG410XRKC/ENOG410YXX3
GO:0002690	positive regulation of leukocyte chemotaxis	Biological Process	2	0.0769672	0.305226	4.35642	ENOG410ZN1X/ENOG410XRR7
GO:0033135	regulation of peptidyl-serine phosphorylation	Biological Process	2	0.0769672	0.305226	4.35642	ENOG4111T4Y/ENOG41122MF
GO:0009067	aspartate family amino acid biosynthetic process	Biological Process	4	0.0773712	0.306171	2.49959	COG4229/COG0083/COG0182	ENOG410ZWMR
GO:0004826	phenylalanine-tRNA ligase activity	Molecular Function	1	0.161103	0.307989	5.72903	ENOG4111YGS
GO:0015179	L-amino acid transmembrane transporter activity	Molecular Function	1	0.161103	0.307989	5.72903	COG3633
GO:0016639	oxidoreductase activity, acting on the CH-NH2 group of donors, NAD or NADP as acceptor	Molecular Function	1	0.161103	0.307989	5.72903	COG1142
GO:0030699	glycine reductase activity	Molecular Function	1	0.161103	0.307989	5.72903		ENOG410ZWHF
GO:0008745	N-acetylmuramoyl-L-alanine amidase activity	Molecular Function	3	0.161553	0.307989	2.16774	ENOG41122BD/ENOG4111GG1/ENOG4111IZY
GO:0022884	macromolecule transmembrane transporter activity	Molecular Function	4	0.161375	0.307989	1.89838	ENOG410ZZSY	ENOG410Z5SZ/ENOG410XUXP/ENOG410ZC21
GO:0045785	positive regulation of cell adhesion	Biological Process	3	0.0783889	0.309536	3.00937	ENOG41114BV/ENOG410XRR7/ENOG410YKF6
GO:0005583	fibrillar collagen	Cellular Component	1	0.117071	0.311604	8.08252	ENOG41112T8
GO:0015081	sodium ion transmembrane transporter activity	Molecular Function	3	0.164567	0.312822	2.14838	COG3633/COG1972/COG2056
GO:0019897	extrinsic to plasma membrane	Cellular Component	2	0.118959	0.314266	3.36772	ENOG41114BV/ENOG410XPC4
GO:0004869	cysteine-type endopeptidase inhibitor activity	Molecular Function	2	0.167628	0.315876	2.71886	ENOG41121QW/ENOG4112CFJ
GO:0016776	phosphotransferase activity, phosphate group as acceptor	Molecular Function	2	0.167628	0.315876	2.71886	COG0194/COG0563
GO:0016597	amino acid binding	Molecular Function	3	0.167599	0.315876	2.12937	ENOG41114BV/COG1605/COG1760
GO:0016579	protein deubiquitination	Biological Process	2	0.0808101	0.317738	4.23541	COG5077/COG5207
GO:0010769	regulation of cell morphogenesis involved in differentiation	Biological Process	3	0.0808083	0.317738	2.97029	ENOG410XRR7/ENOG410YKF6/ENOG41116AK
GO:0030029	actin filament-based process	Biological Process	7	0.081047	0.317993	1.88573	ENOG410XNWX/ENOG410XQFP/ENOG410XR5K/ENOG410XRR7/ENOG41122P5/ENOG41126PD/COG5277
GO:0005912	adherens junction	Cellular Component	3	0.12192	0.3197	2.47424	ENOG410XXC8/ENOG410XQFP/ENOG410YKF6
GO:0016885	ligase activity, forming carbon-carbon bonds	Molecular Function	1	0.171564	0.320516	5.34709	COG0511
GO:0017172	cysteine dioxygenase activity	Molecular Function	1	0.171564	0.320516	5.34709	COG5553
GO:0019202	amino acid kinase activity	Molecular Function	1	0.171564	0.320516	5.34709	COG0083
GO:0034645	cellular macromolecule biosynthetic process	Biological Process	123	0.0823429	0.322394	1.12802	ENOG410ZUEM/ENOG4111K5N/ENOG410Y1MH/ENOG410XPZW/ENOG4111W7U/COG2909/ENOG410XNYY/ENOG410ZG3Y/ENOG410XNZJ/ENOG410XS6T/ENOG410Y3Y9/ENOG4111QD9/ENOG410XT7A/COG1990/COG2771/ENOG410XQ2C/ENOG410XRKS/COG5333/ENOG410XP4M/ENOG410XPE3/ENOG410XPM7/ENOG410XPX3/ENOG410XTAZ/ENOG410XTFH/ENOG410Y2AP/ENOG410YAJZ/ENOG410YBA4/ENOG410YEFC/ENOG410YUHB/ENOG410ZK1T/ENOG410ZN1X/ENOG4111DVK/ENOG4111Q3P/ENOG4111T4Y/ENOG411…	ENOG4111IGD/ENOG4112BMK/COG0185/COG0197/COG0199/COG1442/COG1841/ENOG411226R/ENOG41100U3/COG0186/COG0198/COG0291/ENOG410ZC6P/ENOG4111Q5V/ENOG410XUWM/COG0089/ENOG410ZX7I/ENOG411241K/ENOG410XZ9D/ENOG410ZPSF/ENOG4111JJM/ENOG410Y9TS/ENOG410ZI0I/ENOG410ZXF9/ENOG4111KR4
GO:0005844	polysome	Cellular Component	1	0.127998	0.323653	7.34775	ENOG410XRR7
GO:0031201	SNARE complex	Cellular Component	1	0.127998	0.323653	7.34775	ENOG410XPQ6
GO:0072546	ER membrane protein complex	Cellular Component	1	0.127998	0.323653	7.34775	ENOG4111IA7
GO:0022626	cytosolic ribosome	Cellular Component	2	0.127179	0.323653	3.23301	COG2157/COG2163
GO:0005740	mitochondrial envelope	Cellular Component	9	0.125659	0.323653	1.56436	ENOG4111MMM/ENOG4111PPH/ENOG4111S2F/ENOG410XPST/ENOG410Y341/ENOG4111KIB/ENOG4111T97/ENOG4111W6X/ENOG411230N
GO:0031325	positive regulation of cellular metabolic process	Biological Process	20	0.0835981	0.326616	1.404	COG2909/ENOG410XNPH/COG5207/ENOG410Y2AP/ENOG410ZN1X/ENOG4111J4Y/ENOG4111T4Y/ENOG4111IUP/ENOG411240A/COG0789/ENOG410XT8S/COG5123/ENOG410XPC4/ENOG410XQCJ/ENOG410XRR7/ENOG410XZYE/ENOG4111ZWP/ENOG41122MF/ENOG410XRKC/ENOG410YXX3
GO:0001916	positive regulation of T cell mediated cytotoxicity	Biological Process	1	0.0882877	0.327062	10.8911	ENOG410YTDG
GO:0002862	negative regulation of inflammatory response to antigenic stimulus	Biological Process	1	0.0882877	0.327062	10.8911	ENOG410YAMA
GO:0006929	substrate-dependent cell migration	Biological Process	1	0.0882877	0.327062	10.8911	ENOG41116AK
GO:0010124	phenylacetate catabolic process	Biological Process	1	0.0882877	0.327062	10.8911	COG3836
GO:0030949	positive regulation of vascular endothelial growth factor receptor signaling pathway	Biological Process	1	0.0882877	0.327062	10.8911	ENOG410ZN1X
GO:0031000	response to caffeine	Biological Process	1	0.0882877	0.327062	10.8911	ENOG410XPC4
GO:0032305	positive regulation of icosanoid secretion	Biological Process	1	0.0882877	0.327062	10.8911	ENOG41122MF
GO:0033033	negative regulation of myeloid cell apoptotic process	Biological Process	1	0.0882877	0.327062	10.8911	ENOG41122MF
GO:0043129	surfactant homeostasis	Biological Process	1	0.0882877	0.327062	10.8911	ENOG410XSIQ
GO:0043518	negative regulation of DNA damage response, signal transduction by p53 class mediator	Biological Process	1	0.0882877	0.327062	10.8911	ENOG41122MF
GO:0045773	positive regulation of axon extension	Biological Process	1	0.0882877	0.327062	10.8911	ENOG41116AK
GO:0046416	D-amino acid metabolic process	Biological Process	1	0.0882877	0.327062	10.8911	COG1490
GO:0048675	axon extension	Biological Process	1	0.0882877	0.327062	10.8911	ENOG410XXC8
GO:0071108	protein K48-linked deubiquitination	Biological Process	1	0.0882877	0.327062	10.8911	COG5207
GO:0071731	response to nitric oxide	Biological Process	1	0.0882877	0.327062	10.8911	ENOG410ZHZN
GO:1901797	negative regulation of signal transduction by p53 class mediator	Biological Process	1	0.0882877	0.327062	10.8911	ENOG41122MF
GO:1990138	neuron projection extension	Biological Process	1	0.0882877	0.327062	10.8911	ENOG410XXC8
GO:2000311	regulation of alpha-amino-3-hydroxy-5-methyl-4-isoxazole propionate selective glutamate receptor activity	Biological Process	1	0.0882877	0.327062	10.8911	ENOG4111MWH
GO:0032412	regulation of ion transmembrane transporter activity	Biological Process	2	0.084711	0.327062	4.12094	ENOG4111MWH/ENOG410XQWZ
GO:0002688	regulation of leukocyte chemotaxis	Biological Process	2	0.0886678	0.327062	4.01249	ENOG410ZN1X/ENOG410XRR7
GO:0006112	energy reserve metabolic process	Biological Process	2	0.0886678	0.327062	4.01249	ENOG411240A/ENOG410XPC4
GO:0045807	positive regulation of endocytosis	Biological Process	2	0.0886678	0.327062	4.01249	ENOG41114BV/ENOG410XRR7
GO:0000097	sulfur amino acid biosynthetic process	Biological Process	3	0.0857427	0.327062	2.89509	COG4229/COG0182	ENOG410ZWMR
GO:0018904	ether metabolic process	Biological Process	3	0.0857427	0.327062	2.89509		ENOG4111I30/ENOG410ZVXI/ENOG410ZTG4
GO:0007163	establishment or maintenance of cell polarity	Biological Process	3	0.0882569	0.327062	2.8589	ENOG41125FF/ENOG410XP41/ENOG410XQFP
GO:0016054	organic acid catabolic process	Biological Process	5	0.0878239	0.327062	2.12954	COG2377/COG3836/COG3485/COG1490	ENOG410Y4SU
GO:0046395	carboxylic acid catabolic process	Biological Process	5	0.0878239	0.327062	2.12954	COG2377/COG3836/COG3485/COG1490	ENOG410Y4SU
GO:0030203	glycosaminoglycan metabolic process	Biological Process	6	0.0879458	0.327062	1.96319	ENOG41122BD/COG2377/COG3584/ENOG4111GG1/ENOG4111IZY	ENOG410YYPE
GO:0030863	cortical cytoskeleton	Cellular Component	2	0.131338	0.329742	3.16962	ENOG410XR5K/ENOG41122P5
GO:0042592	homeostatic process	Biological Process	16	0.0899365	0.331081	1.45387	ENOG410XR1F/ENOG410XT6X/ENOG4111PPH/ENOG4111NKN/COG5374/ENOG410XPC4/ENOG410XRR7/ENOG410XSIQ/ENOG410YKH9/ENOG410ZHZN/ENOG4111Q8S	ENOG410YBS4/ENOG4111I30/ENOG410ZVXI/COG5026/ENOG410ZTG4
GO:0070161	anchoring junction	Cellular Component	3	0.132944	0.331425	2.37721	ENOG410XXC8/ENOG410XQFP/ENOG410YKF6
GO:0007229	integrin-mediated signaling pathway	Biological Process	3	0.0908018	0.331624	2.82361	ENOG41112T8/ENOG4111GWT	ENOG410XPGJ
GO:0010383	cell wall polysaccharide metabolic process	Biological Process	3	0.0908018	0.331624	2.82361		ENOG410ZVH9/ENOG410XPHB/ENOG4110AED
GO:0048469	cell maturation	Biological Process	3	0.0908018	0.331624	2.82361	ENOG4111J4Y/ENOG410XSJI/ENOG4112CFJ
GO:0006413	translational initiation	Biological Process	6	0.0907032	0.331624	1.94649	COG5123/ENOG410Y3CW/ENOG410ZIZB/COG0182/ENOG410Y6R5/ENOG411260W
GO:0008652	cellular amino acid biosynthetic process	Biological Process	8	0.0911382	0.332196	1.74756	COG1142/COG4229/COG0083/COG1605/COG2170/ENOG410XQ2V/COG0182	ENOG410ZWMR
GO:0015935	small ribosomal subunit	Cellular Component	2	0.135528	0.335502	3.10866		COG0185/COG0199
GO:0008452	RNA ligase activity	Molecular Function	1	0.181896	0.335966	5.0129		ENOG410XWD6
GO:0008863	formate dehydrogenase (NAD+) activity	Molecular Function	1	0.181896	0.335966	5.0129	COG1526
GO:0016717	oxidoreductase activity, acting on paired donors, with oxidation of a pair of donors resulting in the reduction of molecular oxygen to two molecules of water	Molecular Function	1	0.181896	0.335966	5.0129	COG1398
GO:0016889	endodeoxyribonuclease activity, producing 3'-phosphomonoesters	Molecular Function	1	0.181896	0.335966	5.0129	COG0817
GO:0050662	coenzyme binding	Molecular Function	13	0.182687	0.336475	1.33335	COG4091/COG2085/COG4281/ENOG410XP22/ENOG410ZM24/COG4939/ENOG410XWKU/COG3976/ENOG410XQ2V/ENOG410ZME9/ENOG4111K7E/COG1018/COG1304
GO:0019184	nonribosomal peptide biosynthetic process	Biological Process	2	0.0926784	0.336483	3.90961	COG2170/COG1021
GO:0022898	regulation of transmembrane transporter activity	Biological Process	2	0.0926784	0.336483	3.90961	ENOG4111MWH/ENOG410XQWZ
GO:0010181	FMN binding	Molecular Function	6	0.183252	0.336564	1.57783	ENOG410ZM24/COG4939/COG3976/ENOG410ZME9/ENOG4111K7E/COG1304
GO:0000178	exosome (RNase complex)	Cellular Component	1	0.13879	0.341193	6.73544	COG0689
GO:0001662	behavioral fear response	Biological Process	1	0.100248	0.341805	9.52967	ENOG4111ZWP
GO:0001914	regulation of T cell mediated cytotoxicity	Biological Process	1	0.100248	0.341805	9.52967	ENOG410YTDG
GO:0002209	behavioral defense response	Biological Process	1	0.100248	0.341805	9.52967	ENOG4111ZWP
GO:0002903	negative regulation of B cell apoptotic process	Biological Process	1	0.100248	0.341805	9.52967	ENOG41122MF
GO:0006089	lactate metabolic process	Biological Process	1	0.100248	0.341805	9.52967	COG1304
GO:0006120	mitochondrial electron transport, NADH to ubiquinone	Biological Process	1	0.100248	0.341805	9.52967	ENOG410Y341
GO:0006167	AMP biosynthetic process	Biological Process	1	0.100248	0.341805	9.52967	COG0563
GO:0006481	C-terminal protein methylation	Biological Process	1	0.100248	0.341805	9.52967		COG2020
GO:0006537	glutamate biosynthetic process	Biological Process	1	0.100248	0.341805	9.52967	COG1142
GO:0006621	protein retention in ER lumen	Biological Process	1	0.100248	0.341805	9.52967	COG5196
GO:0007525	somatic muscle development	Biological Process	1	0.100248	0.341805	9.52967	ENOG410XSIZ
GO:0009088	threonine biosynthetic process	Biological Process	1	0.100248	0.341805	9.52967	COG0083
GO:0015766	disaccharide transport	Biological Process	1	0.100248	0.341805	9.52967		ENOG410XPTR
GO:0019336	phenol-containing compound catabolic process	Biological Process	1	0.100248	0.341805	9.52967	COG3485
GO:0021542	dentate gyrus development	Biological Process	1	0.100248	0.341805	9.52967	ENOG4111ZWP
GO:0030153	bacteriocin immunity	Biological Process	1	0.100248	0.341805	9.52967	ENOG41129PJ
GO:0031069	hair follicle morphogenesis	Biological Process	1	0.100248	0.341805	9.52967	ENOG4111J4Y
GO:0031664	regulation of lipopolysaccharide-mediated signaling pathway	Biological Process	1	0.100248	0.341805	9.52967	ENOG41122MF
GO:0032303	regulation of icosanoid secretion	Biological Process	1	0.100248	0.341805	9.52967	ENOG41122MF
GO:0032365	intracellular lipid transport	Biological Process	1	0.100248	0.341805	9.52967	ENOG4111Q8S
GO:0032414	positive regulation of ion transmembrane transporter activity	Biological Process	1	0.100248	0.341805	9.52967	ENOG410XQWZ
GO:0032515	negative regulation of phosphoprotein phosphatase activity	Biological Process	1	0.100248	0.341805	9.52967	ENOG410XT96
GO:0035249	synaptic transmission, glutamatergic	Biological Process	1	0.100248	0.341805	9.52967	ENOG410XPQ6
GO:0035437	maintenance of protein localization in endoplasmic reticulum	Biological Process	1	0.100248	0.341805	9.52967	COG5196
GO:0045737	positive regulation of cyclin-dependent protein kinase activity	Biological Process	1	0.100248	0.341805	9.52967	ENOG410XRKC
GO:0045762	positive regulation of adenylate cyclase activity	Biological Process	1	0.100248	0.341805	9.52967	ENOG410XPC4
GO:0046033	AMP metabolic process	Biological Process	1	0.100248	0.341805	9.52967	COG0563
GO:0060216	definitive hemopoiesis	Biological Process	1	0.100248	0.341805	9.52967	ENOG4111J4Y
GO:0060347	heart trabecula formation	Biological Process	1	0.100248	0.341805	9.52967	ENOG410ZHZN
GO:0070207	protein homotrimerization	Biological Process	1	0.100248	0.341805	9.52967	ENOG41122MF
GO:0071157	negative regulation of cell cycle arrest	Biological Process	1	0.100248	0.341805	9.52967	ENOG41122MF
[truncated: 1,815 more rows]

## Sheet: Table 7 Heatmap
																				CSU												HC
[truncated: 107 more rows]

[truncated: 2 more sheets: Table 8 KEGG enrichment, Table 9 correlation analysis]
